# Supplementary material for: Transcriptomic study of gastrointestinal stromal tumors with liver metastasis
Source: Front Genet. 2023 Feb 23;14:1007135. doi: 10.3389/fgene.2023.1007135 (PMC9996342; doi:10.3389/fgene.2023.1007135)
Supplement: Supplementary file 1 [file DataSheet4.csv]

Top 10 in network string_interactions-Medium.tsv ranked by MCC method
Rank	Name	Score
1	CDH1	8492686.0
2	CD34	8476083.0
3	KIT	8469501.0
4	PROM1	8433301.0
5	SOX9	8379927.0
6	FGF2	8112185.0
7	CD24	7994640.0
8	ALDH1A1	7989953.0
9	JAG1	7722492.0
10	NES	7701182.0
