# Supplementary material for: Transcriptomic study of gastrointestinal stromal tumors with liver metastasis
Source: Front Genet. 2023 Feb 23;14:1007135. doi: 10.3389/fgene.2023.1007135 (PMC9996342; doi:10.3389/fgene.2023.1007135)
Supplement: Supplementary file 2 [file DataSheet3.csv]

Gene_Symbol
C9orf152
ANKS1A
COBLL1
ABCA3
KCNJ2
C1orf106
SPINK1
VAMP8
FGL2
CXCL14
GSTA1
HSD17B2
FRAS1
EPB41L4B
HMGCS2
GUCY1A3
S100P
C15orf48
FOXQ1
KCNK3
LDHD
ITLN1
DSP
BAI3
FXYD6
NOSTRIN
AGR3
IGSF3
CXADR
FBP2
JAM3
KIAA1522
AKR1B10
SOX21
MAP3K5
ARL14
GLT8D2
ANXA3
AADAC
UGT2B7
INTU
UCHL1
MRVI1
TMEM45A
LGI2
FBN2
TAGLN2
TSPAN13
GHR
TMEM30B
MSMB
TM4SF4
CORO2A
GYPC
ATP4A
F2RL1
HBEGF
POU2AF1
GDF10
REP15
STEAP3
SCIN
BCHE
TSPAN8
CKB
MUC1
BCL2
MYO5B
KIAA1324
EMILIN1
ID1
GKN1
CDS1
IDH2
ELF3
RGS4
KCNH2
PDE4C
GHRL
HMCN1
PENK
MYO5C
PIGR
CPEB1
TRO
MAPK10
FGFR3
SIPA1L2
STX19
MAL
MFAP5
TMEM125
PPARG
FCGBP
JAG1
CHGA
EPHA4
RAB26
CMTM3
CAPN9
PRKCD
DSC2
MT1M
SERPINA1
AKR1C2
MYO10
PKIB
HSPA4L
ALDH1A2
MGST1
RASEF
SCRG1
ESRRG
AKR7A3
C10orf107
ABCB1
PXMP2
ABCC4
SYTL1
RBPMS
PTPRH
VILL
IRX3
PLAGL1
SORBS2
NEK6
GUCY1B3
KLF4
UNC5CL
IFI27
MT1G
SERINC2
CPA2
HDGFRP3
LAMB3
ABCA8
IL13RA2
PITX2
CYP3A5
SOX9
GC
IER3
ZFHX4
IL17D
BHMT2
FA2H
TCF21
DPCR1
WWC1
CLDN23
VSIG1
PLS1
CACNA1H
EFNA1
FAM3B
SDC4
FHL2
ANKRD22
DES
ABCC3
PCDHB2
LMO2
KIT
KRT8
FER1L4
TNFRSF17
HAND2
C1orf115
NKIRAS1
LRP1B
SPP1
MYH10
FAM19A1
CA9
MYH11
LGALS4
DUSP1
NPR3
SLPI
MAP1A
SULT2A1
CBS
HOXA5
ADH1C
CYP2C9
DKK4
IGFBP2
PIK3C2G
SLC9A2
IMPA2
TUB
KCNK1
SST
ITM2C
TFF2
TNFRSF19
OBSCN
PTP4A3
COMTD1
OVOL2
GPX2
DEFA5
PDE3A
ANG
KIAA1274
DOK6
PRSS3
TPD52L1
PROS1
RAB25
HPGD
PFKM
DNAJC12
CDH11
CXXC5
MT1X
GGT6
MST1
S100A16
JAZF1
GPR124
C7
SCGB2A1
GPR160
LAMA3
PDK4
SLC7A8
AMPD3
ADA
DFNA5
FOXA3
PDE1A
COL13A1
COL8A1
TMPRSS2
RAB17
FBXL2
ZMAT3
IGJ
ATP2A3
PTGER4
KCNQ1
TRIM6
ACSS2
PDIA5
ITGA10
XPR1
CD34
SH3RF2
TPSAB1
PDZK1IP1
LIPF
AMPH
PRKAR2B
MOXD1
EPHA3
KCNT2
MFAP4
PDIA2
LATS2
F2RL2
IFITM3
PDE2A
FAM101A
LEFTY2
PTPRD
OCIAD2
CYP4X1
CD24
GPR37
TTR
PTGDS
PLEK2
MT1E
GFOD1
SLC28A2
AFAP1L2
HGD
GPR20
MYO1A
CYP2S1
ANXA10
TCN1
IGF2
ISLR
HOXA2
STARD10
CTSL1
OLFM4
SERTAD4
PLAT
SORBS1
PTPRF
NBEA
NME7
NQO1
NDRG1
ADAM28
PGA3
IL1R2
SRPX2
TSPO
FOXA1
ERBB3
CYP2C18
SDC1
FGA
ALDH3A1
FAM46A
CEACAM5
LGALS3
CDH1
OSR1
NAP1L5
FOS
SLITRK3
KRT20
FGF2
AZGP1
HRASLS2
CTSE
TUSC3
PCDHB10
KLF5
C10orf116
RASSF2
GABRP
TACSTD2
CPA3
GIF
CKMT1A
F2R
ALDH1A1
SPINT1
SPATA18
SPARCL1
ZNF423
FOXF1
LTF
PCDHB16
MAPK13
ISG20
GATA5
ATP4B
ANKRD29
BCAS1
SORD
FBP1
TMEM97
C19orf33
SIDT2
KRT18
WWC3
HOXA4
LY6H
ANPEP
PROM1
ADH1A
CHIA
KCNIP4
INMT
DYNC1I1
TST
FAT3
GPR56
RNF24
ST14
REG1A
XBP1
COX7A1
SGCD
SMTN
HIP1R
COL17A1
TSPAN1
KRT19
PEG3
MPDZ
FLRT3
CRIP1
RNASE1
SOCS2
MAP1B
VCAM1
MT1F
GALE
NCALD
DEFA6
PGC
CIT
ADH1B
SLC7A1
PRKCQ
ETV5
LYZ
SCNN1A
GCNT3
KCNE2
SOSTDC1
CCND2
SV2A
TMEM55A
RHPN2
SLC5A1
SPRY4
NES
ORM2
VSIG2
CGN
MUC13
CPE
MT1H
CALD1
SGCE
SNTB1
TMED6
F11R
LCN2
AKR1C3
GMDS
DDR2
KCTD12
CTSH
REM1
PLAC8
GPT2
FREM1
ALDOB
DCN
PCDHB5
ZNF703
APOA1
CKMT2
CYB5A
SLIT2
MLLT11
WFDC1
FUT2
CHN1
KLK11
PSCA
KCNJ16
JUN
RBP1
REG3A
MLPH
C1orf116
MT2A
PRRT2
LBH
TFF1
LPHN2
MARVELD2
HOXB2
FAM3D
CKM
FJX1
SPINT2
SCG5
CLDN18
RNF128
HDC
RASSF6
DPP10
DENND2D
PTPN13
GCNT1
SERPINA5
TM4SF5
TMEM26
SFRP1
VAV3
FXYD3
SELENBP1
ARHGAP22
C11orf70
TTC1
MAL2
CFD
RNASE4
CLIC6
HSPA12A
ARMCX2
C11orf9
DACT1
PTGIS
AGR2
ST6GALNAC1
ITPR3
BIRC3
KCTD14
BAIAP2L1
SLC44A4
