# Supplementary material for: Transcriptomic study of gastrointestinal stromal tumors with liver metastasis
Source: Front Genet. 2023 Feb 23;14:1007135. doi: 10.3389/fgene.2023.1007135 (PMC9996342; doi:10.3389/fgene.2023.1007135)
Supplement: Supplementary file 5 [file DataSheet1.csv]

	Gene_Symbol	logFC	adj.P.Val	direction
1	MARVELD2	-4.079984463	2.60E-17	down
2	GATA5	-3.364589779	3.93E-17	down
3	KRTCAP3	-3.014999231	2.23E-15	down
4	KIAA1804	-4.390541267	3.76E-15	down
5	PRR15L	-4.622148339	6.77E-15	down
6	SH3RF2	-4.408421331	6.77E-15	down
7	FGF2	4.016902324	1.20E-14	up
8	FOXF1	3.945982762	1.20E-14	up
9	AKR7A3	-5.109443023	1.20E-14	down
10	FLRT3	-4.379696864	1.20E-14	down
11	TMC4	-2.812028659	1.38E-14	down
12	HDHD3	-2.172224121	1.47E-14	down
13	OVOL2	-2.09629561	1.56E-14	down
14	ADTRP	-4.987637944	1.56E-14	down
15	PELI2	-3.620768656	1.56E-14	down
16	SLC22A23	-3.388725408	2.19E-14	down
17	RIPK4	-3.555968471	2.64E-14	down
18	DPP10	6.383405316	3.55E-14	up
19	ZFHX4	4.371008116	3.63E-14	up
20	TRO	2.699054802	3.79E-14	up
21	SMPDL3B	-2.555669482	3.96E-14	down
22	NBN	2.00264754	4.35E-14	up
23	PNMAL1	5.032140271	4.65E-14	up
24	ENOX1	3.731963008	4.65E-14	up
25	GPR124	3.689170909	5.01E-14	up
26	C9orf152	-3.844407775	5.01E-14	down
27	TRIM6b	2.864604409	5.79E-14	up
28	ARL14	-5.850839431	5.79E-14	down
29	KANK2	3.506414727	6.20E-14	up
30	CHN1	4.551153239	6.70E-14	up
31	PBLD	-3.969333583	6.98E-14	down
32	F11R	-3.583034585	6.98E-14	down
33	HOXA4	2.8984754	7.15E-14	up
34	MRVI1	3.777250665	7.15E-14	up
35	MET	-3.467296732	7.67E-14	down
36	SLC44A4	-4.944601543	7.69E-14	down
37	KIAA1522	-3.268089413	8.47E-14	down
38	HMGCS2	-5.538636729	8.95E-14	down
39	KCNT2	3.68431848	9.05E-14	up
40	TRAK1	-2.141681791	9.05E-14	down
41	FKBP1A-SDCBP2 /// SDCBP2	-3.167284473	9.05E-14	down
42	PKIB	-4.528244259	9.45E-14	down
43	MAGED2	3.034511924	9.45E-14	up
44	STX3	-2.872446673	9.76E-14	down
45	PEG3	4.239877662	1.00E-13	up
46	CD81	2.871149306	1.08E-13	up
47	C17orf110	-4.469232508	1.15E-13	down
48	UGT8	-4.392933656	1.15E-13	down
49	GPR20	5.654277823	1.17E-13	up
50	RNF128	-6.84145517	1.17E-13	down
51	GPRASP1	2.985524295	1.20E-13	up
52	BSPRY	-2.892517793	1.20E-13	down
53	TRPS1	3.803369396	1.20E-13	up
54	BCL2L14	-2.89141612	1.22E-13	down
55	SPRY4	4.23788643	1.25E-13	up
56	FAM3B	-6.604502744	1.25E-13	down
57	AP1M2	-3.811629414	1.52E-13	down
58	CACNB2	3.570035908	1.54E-13	up
59	LRCH2	2.302115625	1.54E-13	up
60	FUT2	-3.339264696	1.56E-13	down
61	RAB25	-4.677896666	1.81E-13	down
62	MAL2	-6.174852112	1.81E-13	down
63	CHP1	-2.176164474	1.81E-13	down
64	IRF6	-2.806516511	1.81E-13	down
65	PFKFB2	-2.903828568	1.86E-13	down
66	SLC44A3	-3.417172419	2.05E-13	down
67	FGFR1	3.822087928	2.05E-13	up
68	RASSF6	-4.617367063	2.05E-13	down
69	PRKAR2B	4.818489752	2.07E-13	up
70	COL8A1	4.278318246	2.22E-13	up
71	WWC3	3.19160735	2.24E-13	up
72	CYB5A	-3.252950112	2.31E-13	down
73	TMPRSS2	-6.038749652	2.32E-13	down
74	ZBTB46	2.480153553	2.52E-13	up
75	CXADR /// CXADRP2 /// CXADRP3	-3.764817438	2.55E-13	down
76	GPR160	-4.381066467	2.57E-13	down
77	PTPN3	-3.549391859	2.64E-13	down
78	AKR7L	-3.669116866	2.67E-13	down
79	SLC28A2	-4.632514061	2.71E-13	down
80	TMEM246	-2.814835675	3.01E-13	down
81	ANG	-3.303511951	3.29E-13	down
82	LSR	-3.581026001	3.29E-13	down
83	SEMA3A	3.446064917	3.33E-13	up
84	ESRP1	-5.345908795	3.38E-13	down
85	ERBB3	-5.040540483	3.40E-13	down
86	SYBU	-4.005130882	3.41E-13	down
87	EMILIN1	3.118725846	3.60E-13	up
88	HGD	-3.478927289	3.67E-13	down
89	EPB41L4B	-5.822308553	3.77E-13	down
90	FXYD6	4.937873537	3.77E-13	up
91	SGK2	-2.787601777	3.77E-13	down
92	LOC100131541	2.179675989	3.77E-13	up
93	C5orf62	3.341968847	3.80E-13	up
94	TMEM133	-2.19939716	3.82E-13	down
95	ARMCX5-GPRASP2 /// GPRASP2	3.0264023	3.82E-13	up
96	C11orf9	-4.305688378	3.82E-13	down
97	FMO5	-3.117468039	3.82E-13	down
98	HAND2	5.095456196	3.83E-13	up
99	CXADR	-4.902137737	4.06E-13	down
100	TMEM125	-2.161876025	4.35E-13	down
101	TCF4	2.28299045	4.37E-13	up
102	EPS8L2	-2.745049245	4.39E-13	down
103	NME7	3.817519904	4.42E-13	up
104	HIP1R	-3.213246992	4.42E-13	down
105	C1orf116	-3.717892368	4.47E-13	down
106	COMTD1	-2.593548106	4.47E-13	down
107	PDE3A	4.254996468	4.47E-13	up
108	ABCC3	-4.548536378	4.47E-13	down
109	GALE	-3.272875585	4.47E-13	down
110	ST6GALNAC1	-5.322848344	4.61E-13	down
111	GSTA1	-6.966738241	4.73E-13	down
112	HSPA4L	4.363067286	4.80E-13	up
113	NDRG1	-3.499334545	4.84E-13	down
114	RGS7BP	4.972169113	4.88E-13	up
115	SLC9A2	-4.989207585	4.95E-13	down
116	TMEM92	-2.471148096	4.98E-13	down
117	KIAA1274	4.943530499	5.16E-13	up
118	MAPK10	3.280693625	5.16E-13	up
119	CGN	-2.80369067	5.33E-13	down
120	ETV1	5.813362527	5.33E-13	up
121	RNF24	3.154647606	5.33E-13	up
122	PTGIS	4.842859278	5.38E-13	up
123	ACSS1	-2.023496176	5.74E-13	down
124	FAM19A1	3.915156552	5.74E-13	up
125	TMEM55A	2.712753132	5.77E-13	up
126	PABPC4L	4.403965405	6.20E-13	up
127	METTL24	3.141002577	6.20E-13	up
128	CXorf69	3.12641128	6.47E-13	up
129	FBXL2	3.329383384	7.15E-13	up
130	PPL	-2.1767143	7.64E-13	down
131	CCDC8	3.475018089	7.64E-13	up
132	PCDH1	-2.593893769	7.64E-13	down
133	AMPD3	4.051344464	7.64E-13	up
134	CLDN23	-3.595826166	7.64E-13	down
135	ITGB6	-3.864932189	8.23E-13	down
136	PHF19	2.462572245	8.38E-13	up
137	AKR1B15	-4.733382987	8.50E-13	down
138	SSBP2	2.258773363	8.52E-13	up
139	TENC1	2.358633985	8.65E-13	up
140	PPP1R36	-2.66545145	8.73E-13	down
141	KCNK1	-4.977704148	8.76E-13	down
142	SIDT2	-2.093553814	8.81E-13	down
143	LLGL2	-2.524947413	8.94E-13	down
144	PDE1A	4.083158719	9.18E-13	up
145	AKR1B10 /// AKR1B15	-7.019161987	9.25E-13	down
146	C1orf172	-2.259332086	9.25E-13	down
147	PEAR1	3.341065583	9.25E-13	up
148	PLLP	-3.976687715	9.25E-13	down
149	STX19	-2.132844605	9.25E-13	down
150	LIX1L	2.306526124	9.31E-13	up
151	CCRL1	-3.190024967	9.43E-13	down
152	CYP2C9	-5.153892283	9.47E-13	down
153	AADAC	-5.744935718	9.60E-13	down
154	CENPV	-3.227562456	1.03E-12	down
155	C1orf54	2.672982876	1.04E-12	up
156	C6orf225	2.196093775	1.07E-12	up
157	ESRP2	-3.461908496	1.08E-12	down
158	SOCS2	3.180067062	1.14E-12	up
159	CMTM3	3.278233871	1.15E-12	up
160	PRSS16	-2.115104804	1.15E-12	down
161	RBM47	-4.483269733	1.16E-12	down
162	ELOVL5	2.522725267	1.16E-12	up
163	NAP1L2	4.510934934	1.20E-12	up
164	CTAGE5	-2.059274883	1.21E-12	down
165	PIK3CG	3.244310745	1.22E-12	up
166	GALNT3	-4.222217153	1.32E-12	down
167	MIR143HG	3.974729265	1.33E-12	up
168	ZNF57	-2.30343965	1.33E-12	down
169	0.9197006	2.63557571	1.33E-12	up
170	C19orf33	-3.849572426	1.34E-12	down
171	PPARG	-3.538705293	1.36E-12	down
172	FAT3	5.035406738	1.37E-12	up
173	EDA2R	2.733739109	1.39E-12	up
174	TUSC3	3.406015472	1.40E-12	up
175	KCNH2	3.921301909	1.41E-12	up
176	CTSL1	5.376771549	1.44E-12	up
177	FA2H	-5.715833644	1.51E-12	down
178	CYP2C18	-5.426571553	1.51E-12	down
179	FBXL7	2.655604137	1.51E-12	up
180	AMOTL1	2.420108731	1.52E-12	up
181	CALD1	2.756460077	1.52E-12	up
182	ZNF423	3.901633049	1.60E-12	up
183	ANXA6	2.424007933	1.74E-12	up
184	PRRT2	3.494278347	1.74E-12	up
185	DOK6	3.649552688	1.80E-12	up
186	PTPRF	-3.860323761	1.87E-12	down
187	OSR1	4.177264116	1.99E-12	up
188	LIPH	-4.503757689	1.99E-12	down
189	ANKS1A	2.662412716	2.04E-12	up
190	PNP	-2.54200417	2.06E-12	down
191	PLS1	-4.905239039	2.07E-12	down
192	CYP2S1	-4.274107641	2.12E-12	down
193	FBP1	-4.282959205	2.22E-12	down
194	CYSTM1	-3.66932301	2.38E-12	down
195	CDH1	-6.931952616	2.38E-12	down
196	LOXL2	3.545283404	2.38E-12	up
197	HOXA2	2.013246317	2.50E-12	up
198	TBC1D19	2.486845627	2.52E-12	up
199	ZEB1	2.369431203	2.59E-12	up
200	MT1F	-4.404629164	2.61E-12	down
201	SORD	-3.151728838	2.64E-12	down
202	PTP4A3	3.474545413	2.75E-12	up
203	RHOU	-3.948030061	2.77E-12	down
204	FOXA1	-5.040694351	2.77E-12	down
205	PHTF2	2.111159565	2.77E-12	up
206	SLC39A14	-2.491543035	2.77E-12	down
207	PCDHGA1 /// PCDHGA10 /// PCDHGA11 /// PCDHGA12 /// PCDHGA2 /// PCDHGA3 /// PCDHGA4 /// PCDHGA5 /// PCDHGA6 /// PCDHGA7 /// PCDHGA8 /// PCDHGA9 /// PCDHGB1 /// PCDHGB2 /// PCDHGB3 /// PCDHGB4 /// PCDHGB5 /// PCDHGB6 /// PCDHGB7 /// PCDHGC3 /// PCDHGC4 /// PCDHGC5	2.858903504	2.77E-12	up
208	KIT	4.645414179	2.77E-12	up
209	C11orf95	3.394504378	2.79E-12	up
210	PRKCQ	5.458746618	2.87E-12	up
211	PLEKHH2	2.281264115	2.87E-12	up
212	RAB28	2.249130164	2.90E-12	up
213	MGST1	-4.0278964	2.92E-12	down
214	BAI3	5.340258316	2.92E-12	up
215	SYNM	4.933904941	2.94E-12	up
216	PTPRH	-2.68570083	3.00E-12	down
217	ZNF154	3.23760699	3.10E-12	up
218	AKR1B10	-6.833109671	3.13E-12	down
219	SULT1C4	2.659667465	3.13E-12	up
220	FOXP2	3.418983523	3.25E-12	up
221	MT1JP	-4.384685509	3.25E-12	down
222	C1orf106	-3.722736922	3.38E-12	down
223	FKBP7	2.398381491	3.38E-12	up
224	MYO5B	-3.915521531	3.42E-12	down
225	MEIS1	3.273959669	3.55E-12	up
226	PXMP2	-3.307217069	3.63E-12	down
227	MPDZ	2.929488796	3.63E-12	up
228	TMEM171	-4.51672944	3.70E-12	down
229	ELF3	-4.810891488	3.70E-12	down
230	CPD	-2.142841935	3.71E-12	down
231	GNB4	3.212968448	3.72E-12	up
232	SELENBP1	-2.73397674	3.82E-12	down
233	CTSE	-7.058978559	3.95E-12	down
234	ABCA8	-4.578497771	4.12E-12	down
235	CCDC88A	2.165442104	4.18E-12	up
236	DEGS2	-2.380503044	4.27E-12	down
237	KIF1B	2.449722678	4.28E-12	up
238	ZNF711	2.987131276	4.52E-12	up
239	TMC5	-4.292537933	4.53E-12	down
240	ABCC9	3.018347772	4.55E-12	up
241	CFD	-3.703159187	4.72E-12	down
242	F2RL1	-3.098127501	4.78E-12	down
243	FAM171B	2.44596547	4.80E-12	up
244	TST	-2.980150665	4.90E-12	down
245	KCNJ8	2.784682904	5.00E-12	up
246	MPP6	2.418583758	5.00E-12	up
247	GFOD1	4.157560213	5.17E-12	up
248	TPD52	-2.319626926	5.22E-12	down
249	MT1G	-6.065546358	5.37E-12	down
250	DSC2	-4.45712863	5.54E-12	down
251	SLC2A12	-3.902913426	5.56E-12	down
252	EHF	-5.492766636	5.56E-12	down
253	MT1JP /// MT1M /// MT1P3	-4.468751008	5.58E-12	down
254	LNX1	-2.265655949	5.58E-12	down
255	SERINC2	-2.762059738	5.73E-12	down
256	FAM127A	2.427216442	5.87E-12	up
257	KRT20	-6.014207949	7.07E-12	down
258	ACSS2	-2.002161613	7.23E-12	down
259	S100A14	-4.793091542	7.35E-12	down
260	PHGR1	-6.124911614	7.46E-12	down
261	MAP7D3	2.060086361	7.46E-12	up
262	FLNC	2.613224493	7.82E-12	up
263	SST	-6.185960568	8.04E-12	down
264	GPX7	2.081254097	8.09E-12	up
265	FKBP10	3.941663328	8.15E-12	up
266	LAMB3	-4.237796572	8.17E-12	down
267	PNMA1	2.649707467	8.36E-12	up
268	MS4A2	-2.373744852	8.75E-12	down
269	FCGR3A	3.057917853	8.75E-12	up
270	HDGFRP3	3.050994982	8.85E-12	up
271	TMEM45B	-3.452859701	8.93E-12	down
272	SOBP	3.585616985	9.17E-12	up
273	GJB1	-2.855817879	9.17E-12	down
274	ITGA10	3.292160319	9.35E-12	up
275	FXYD6 /// FXYD6-FXYD2	3.611610379	9.48E-12	up
276	NR0B2	-2.942833662	9.49E-12	down
277	SLC7A1	-2.4013792	9.82E-12	down
278	C19orf77	-4.498125579	9.93E-12	down
279	IMPA2	-2.863749241	1.01E-11	down
280	LRRC4B	2.734094465	1.02E-11	up
281	MAPK13	-2.087931734	1.07E-11	down
282	ANKRD44	2.30563727	1.07E-11	up
283	PLAC8	-4.960082407	1.09E-11	down
284	SLC7A8	-2.881960756	1.14E-11	down
285	FAM46A	-2.797577384	1.21E-11	down
286	BAG2	2.584149624	1.22E-11	up
287	TRPC1	2.788688155	1.23E-11	up
288	AGR3	-5.216307871	1.24E-11	down
289	KCNQ1	-2.257893547	1.27E-11	down
290	CYP3A5	-4.673355622	1.28E-11	down
291	LATS2	2.479882488	1.29E-11	up
292	AZGP1	-4.175895527	1.33E-11	down
293	C1orf216	2.100764824	1.38E-11	up
294	LOC647859 /// OCLN	-2.726637352	1.43E-11	down
295	PFKM	2.41413834	1.43E-11	up
296	ADH1C	-6.222446627	1.45E-11	down
297	BCAP29	2.038967098	1.46E-11	up
298	LDB2	2.39311312	1.50E-11	up
299	TWSG1	2.498230382	1.52E-11	up
300	PARD6B	-3.027289548	1.56E-11	down
301	MGAT4B	-2.32092122	1.59E-11	down
302	CDH11	3.550730664	1.63E-11	up
303	SGCE	2.411711037	1.63E-11	up
304	NES	3.534947241	1.65E-11	up
305	NBLA00301	3.294598369	1.66E-11	up
306	KLF4	-4.589502796	1.66E-11	down
307	JAZF1	2.179770824	1.68E-11	up
308	SMPD3	-3.390954381	1.68E-11	down
309	MT1M	-4.99157576	1.74E-11	down
310	GALNT12	-3.282670222	1.74E-11	down
311	GPX8	3.438127299	1.78E-11	up
312	TIMP1	3.383128242	1.85E-11	up
313	RAB17	-4.132560086	1.88E-11	down
314	CMTM8	-2.405278968	1.90E-11	down
315	PTPN12	2.086095842	1.97E-11	up
316	KIAA2022	2.8611792	2.05E-11	up
317	B3GNT9	2.030185512	2.18E-11	up
318	RBP1	3.276924214	2.30E-11	up
319	PRKCD	-2.025491669	2.35E-11	down
320	FGFR3	-2.681080614	2.39E-11	down
321	FRAS1	4.406337211	2.40E-11	up
322	B3GNT3	-2.598894189	2.41E-11	down
323	PROM1	4.008595633	2.42E-11	up
324	GLT8D2	2.136561897	2.43E-11	up
325	AFAP1L2	3.126360338	2.52E-11	up
326	SPARCL1	2.668358071	2.53E-11	up
327	PDE2A	3.186385503	2.56E-11	up
328	MT1H	-4.838656427	2.68E-11	down
329	MLLT11	3.794537755	2.68E-11	up
330	TPBG	3.688307031	2.74E-11	up
331	CHIC1	2.280507348	2.76E-11	up
332	KIAA1324	-5.101668995	2.76E-11	down
333	DZIP1	3.502494339	2.84E-11	up
334	RAP1GAP	-3.428801528	2.86E-11	down
335	ITGA4	2.571926787	2.91E-11	up
336	SV2A	2.298581802	2.91E-11	up
337	BAIAP2L1	-2.830393112	2.92E-11	down
338	CCDC88C	-2.303808009	3.05E-11	down
339	TSPAN1	-3.633346942	3.07E-11	down
340	OCIAD2	-3.075574739	3.07E-11	down
341	SPINT2	-4.171031586	3.12E-11	down
342	STARD10	-2.533784674	3.19E-11	down
343	C17orf109	-3.02333067	3.36E-11	down
344	INTU	2.25616294	3.38E-11	up
345	GGT6	-2.323328776	3.41E-11	down
346	ABHD2	-2.324914567	3.46E-11	down
347	DOCK5	-3.468872802	3.52E-11	down
348	IQCA1	3.772275335	3.58E-11	up
349	GCNT1	-3.722746041	3.59E-11	down
350	TUB	3.475844201	3.78E-11	up
351	SLC25A5	-2.101424758	3.81E-11	down
352	MEIS2	2.641307996	3.82E-11	up
353	MYH10	3.03837701	4.25E-11	up
354	MRAS	2.052588575	4.27E-11	up
355	BCHE	5.140802593	4.29E-11	up
356	MAP1A	2.525684905	4.41E-11	up
357	IKZF4	2.048195025	4.43E-11	up
358	PLAT	3.57010242	4.45E-11	up
359	INADL	-2.385655513	4.50E-11	down
360	LGR4	-2.596893611	4.64E-11	down
361	TMEM204	2.669500982	4.69E-11	up
362	PVRL3	-2.243950145	4.72E-11	down
363	FBN2	3.981187919	5.04E-11	up
364	GLI3	2.504279577	5.08E-11	up
365	LINC00085	2.172277774	5.08E-11	up
366	NKX3-2	5.743162673	5.48E-11	up
367	STMN3	2.219404031	5.53E-11	up
368	DYNC2H1	2.159777511	5.76E-11	up
369	EPCAM	-6.106188872	6.00E-11	down
370	RBMS3	2.583321665	6.02E-11	up
371	FAM131A	2.122619735	6.31E-11	up
372	PRTG	2.503746333	6.38E-11	up
373	FXYD3	-4.670295796	6.42E-11	down
374	MYEF2	2.482282252	6.47E-11	up
375	FAM108C1	-3.292804941	6.47E-11	down
376	HPGD	-5.616515283	6.82E-11	down
377	CLMP	2.481750478	6.92E-11	up
378	ITPR3	-3.001156851	7.05E-11	down
379	LAMA3	-3.523372353	7.08E-11	down
380	XPR1	2.539089353	7.20E-11	up
381	PDK4	-3.480683587	7.20E-11	down
382	UHRF1	2.091265614	7.27E-11	up
383	C1orf114	3.08456015	7.94E-11	up
384	NIPSNAP3B	3.122273708	8.01E-11	up
385	TC2N	-2.732525201	8.05E-11	down
386	RGL1	2.494754185	8.38E-11	up
387	KIAA1377	2.303964693	8.45E-11	up
388	REG1A	-6.924728319	8.49E-11	down
389	RASSF2	3.876663727	8.54E-11	up
390	KATNAL1	2.194303161	8.65E-11	up
391	SLC39A11	-2.205749318	8.84E-11	down
392	GPX2	-4.792800254	9.09E-11	down
393	AASS	2.384342803	9.14E-11	up
394	GALNT6	-3.170600271	9.43E-11	down
395	TMEM30B	-3.908018155	9.72E-11	down
396	AMPH	2.348381361	9.78E-11	up
397	KRT8	-5.673162907	9.85E-11	down
398	AKR1C3	-5.388914377	9.90E-11	down
399	UGT1A1 /// UGT1A10 /// UGT1A3 /// UGT1A4 /// UGT1A5 /// UGT1A6 /// UGT1A7 /// UGT1A8 /// UGT1A9	-3.868266266	9.98E-11	down
400	PERP	-2.678504954	1.05E-10	down
401	NFASC	3.2450604	1.07E-10	up
402	ELN	3.249118329	1.08E-10	up
403	FAM83H	-3.103162148	1.10E-10	down
404	PKP2	-2.253598887	1.13E-10	down
405	PRKG1	2.768543963	1.17E-10	up
406	DPY19L2	3.479994009	1.18E-10	up
407	KRT19	-6.064787682	1.24E-10	down
408	FAM84B	-2.373937427	1.26E-10	down
409	REP15	-4.466654116	1.26E-10	down
410	TMEM37	-2.150879497	1.29E-10	down
411	GATA4	-2.829178912	1.29E-10	down
412	SCNN1A	-3.835065523	1.29E-10	down
413	MFAP4	3.007468975	1.31E-10	up
414	PROS1	2.492322264	1.31E-10	up
415	KRT18	-4.684263261	1.33E-10	down
416	SMTN	2.456022092	1.38E-10	up
417	SPINK1	-7.387056284	1.38E-10	down
418	C1S	2.18331463	1.45E-10	up
419	B3GNT7	-2.794476791	1.47E-10	down
420	FLNB	-2.204126745	1.58E-10	down
421	CPA3	-4.028406847	1.58E-10	down
422	NOSTRIN	-3.002672306	1.59E-10	down
423	LOC100652777 /// PLA2G10	-3.827309582	1.61E-10	down
424	ARSD	-2.758910009	1.63E-10	down
425	SPINT1	-3.292865286	1.63E-10	down
426	MT1E	-3.104800697	1.63E-10	down
427	DGKD	-2.466764821	1.64E-10	down
428	ATP4B	-7.553259055	1.68E-10	down
429	IGF1R	-2.41954784	1.70E-10	down
430	BCL2L15	-2.992413751	1.72E-10	down
431	SOX9	-4.693931434	1.74E-10	down
432	ZNF540	2.267345043	1.84E-10	up
433	AQP3	-3.008755104	1.86E-10	down
434	BCAS1	-4.67298758	1.88E-10	down
435	HSPA12A	2.951839565	1.89E-10	up
436	CIT /// MIR1178	3.690502166	1.89E-10	up
437	AGR2	-6.144650812	1.94E-10	down
438	TSPAN8	-7.199769702	1.96E-10	down
439	IFITM3	2.306458054	1.99E-10	up
440	ST14	-3.469230119	2.01E-10	down
441	LGALS4	-5.28957945	2.03E-10	down
442	NAP1L5	2.925842795	2.03E-10	up
443	EHHADH	-2.032039582	2.03E-10	down
444	DDR2	2.887066107	2.05E-10	up
445	MLPH	-5.359560144	2.07E-10	down
446	LGALS3	-3.709356905	2.08E-10	down
447	S100A16	-2.089312296	2.13E-10	down
448	ITGA6	-2.744465522	2.19E-10	down
449	CXXC5	-2.885803823	2.20E-10	down
450	RNASE4	-2.891986266	2.20E-10	down
451	CKMT1A /// CKMT1B	-2.083128194	2.20E-10	down
452	GIF	-7.512971174	2.25E-10	down
453	TMEM26	2.312818412	2.29E-10	up
454	FOSL2	-2.297104437	2.62E-10	down
455	GMDS	-2.598017483	2.68E-10	down
456	GUCY1B3	3.545431433	2.68E-10	up
457	SULT1C2	-6.253749648	2.87E-10	down
458	HEPACAM2	-3.370835719	2.88E-10	down
459	HOXB2	2.831114496	2.94E-10	up
460	C3orf14	2.032693674	2.99E-10	up
461	HMCN1	4.58917727	3.02E-10	up
462	CA9	-3.807555335	3.02E-10	down
463	RGAG4	2.274532669	3.05E-10	up
464	SDC1	-3.675860142	3.25E-10	down
465	ABCC4	2.351681053	3.39E-10	up
466	PLXDC1	2.574376492	3.60E-10	up
467	VCAN	3.107317318	3.70E-10	up
468	PKP3	-2.444806615	3.93E-10	down
469	NRP2	2.623364111	4.16E-10	up
470	GHRL	-5.890277026	4.20E-10	down
471	AGFG2	3.15799095	4.20E-10	up
472	REM1	3.0750129	4.24E-10	up
473	C15orf48	-4.3809132	4.24E-10	down
474	ALDH6A1	-2.504352655	4.26E-10	down
475	CTSH	-2.376364286	4.26E-10	down
476	PLEK2	-2.646395086	4.30E-10	down
477	ZNF462	2.13231529	4.30E-10	up
478	KCTD12	3.067836904	4.31E-10	up
479	ISG20	-3.34643965	4.46E-10	down
480	KCNJ16	-5.616278931	4.50E-10	down
481	SULT1B1	-2.798071605	4.62E-10	down
482	SERTAD4	3.848705792	4.63E-10	up
483	RBPMS	2.933438969	4.90E-10	up
484	ADH1A /// ADH1B /// ADH1C	-4.754294345	4.91E-10	down
485	CHGA	-6.14661129	4.96E-10	down
486	CPEB1	3.054310896	4.96E-10	up
487	KCNJ2	3.395148204	5.00E-10	up
488	TPSAB1 /// TPSB2	-4.011797101	5.00E-10	down
489	CYTIP	-2.279480676	5.15E-10	down
490	HTATIP2	-2.811121418	5.21E-10	down
491	ANK2	2.853591909	5.24E-10	up
492	NOVA1	2.031295027	5.43E-10	up
493	ISLR	3.130253089	5.44E-10	up
494	FAM212A	2.166593971	5.57E-10	up
495	NBEA	2.583853991	5.80E-10	up
496	XBP1	-2.020739806	5.83E-10	down
497	PCDHB10 /// PCDHB9	3.688586392	5.92E-10	up
498	GCOM1 /// MYZAP	-3.260985078	5.95E-10	down
499	BNC2	2.081953157	6.00E-10	up
500	FAM47E /// FAM47E-STBD1	-2.166859355	6.00E-10	down
501	GATM	-3.197641706	6.10E-10	down
502	SULT2A1	-3.754666428	6.11E-10	down
503	JUN	-2.926129424	6.12E-10	down
504	LOC728392 /// NLRP1	2.789923265	6.13E-10	up
505	GRAMD1C	-3.07475956	6.17E-10	down
506	DENND2D	-2.262106153	6.22E-10	down
507	SLC16A10	-3.043166648	6.22E-10	down
508	DEPTOR	-3.458922678	6.25E-10	down
509	VAMP8	-2.831758838	6.30E-10	down
510	DNAJC22	-2.327606818	6.61E-10	down
511	CCDC109B	2.288042317	6.67E-10	up
512	SGCD	3.253332758	6.77E-10	up
513	RAB26	-2.133688921	6.93E-10	down
514	SEMA3C	-4.572227321	7.01E-10	down
515	MT1X	-4.368573236	7.01E-10	down
516	GUCY1A3	4.323065822	7.23E-10	up
517	SGK1	-3.498614698	7.24E-10	down
518	KCNE3	-2.497657638	7.35E-10	down
519	RABGAP1L	3.220230049	7.50E-10	up
520	TUBA1A	2.453434323	7.50E-10	up
521	CXCL14	-4.783640648	7.56E-10	down
522	SACS	2.574273137	7.75E-10	up
523	C1orf115	-3.56594985	7.76E-10	down
524	FAM101A /// ZNF664-FAM101A	-4.209390333	7.82E-10	down
525	SHC2	2.162244819	7.88E-10	up
526	STIM2	2.445321035	8.38E-10	up
527	ALDH1A1	-5.477861856	8.51E-10	down
528	CHMP4C	-2.683494554	8.59E-10	down
529	DUSP6	2.48319032	8.92E-10	up
530	TOX3	-4.072846352	9.02E-10	down
531	PIGR	-6.977577519	9.03E-10	down
532	GSTA1 /// GSTA2	-3.590286114	9.09E-10	down
533	GDF11	2.557161379	9.18E-10	up
534	WASF1	2.675763446	9.54E-10	up
535	SCG5	3.92547105	9.67E-10	up
536	SLC25A27	2.439005458	9.67E-10	up
537	CDKN2C	2.241322163	9.71E-10	up
538	FOXA3	-2.995711695	1.00E-09	down
539	MYO10	-3.845992785	1.01E-09	down
540	ADA	-2.539095085	1.05E-09	down
541	NTN1	3.157543092	1.06E-09	up
542	TGFA	-2.447354488	1.07E-09	down
543	PLA2G4C	2.51054258	1.07E-09	up
544	FSTL1	2.481762902	1.11E-09	up
545	LBH	2.684043472	1.14E-09	up
546	SORL1	-2.278663034	1.14E-09	down
547	ARL6	2.217739065	1.14E-09	up
548	ESRRG	-6.16008195	1.14E-09	down
549	ARMCX2	2.724125611	1.15E-09	up
550	FCGR3A /// FCGR3B	2.07655147	1.21E-09	up
551	CCNE1	2.527212386	1.25E-09	up
552	IRS2	-2.609109147	1.29E-09	down
553	MAOB	-2.989408914	1.34E-09	down
554	ABCA3	2.293396362	1.37E-09	up
555	S1PR3	2.651444139	1.37E-09	up
556	IGJ	-4.688808512	1.37E-09	down
557	ADAMTSL3	3.273223419	1.47E-09	up
558	EMP3	2.162792513	1.53E-09	up
559	XK	-4.119485115	1.55E-09	down
560	C12orf5	2.018433806	1.57E-09	up
561	ATP2B4	2.272506731	1.60E-09	up
562	PTPRD	4.617599975	1.60E-09	up
563	C12orf75	-2.104921655	1.63E-09	down
564	SIPA1L2	3.445048442	1.72E-09	up
565	FBN1	2.621736964	1.72E-09	up
566	SDC4	-4.515831681	1.77E-09	down
567	RAB31	2.382466842	1.78E-09	up
568	VILL	-2.377610588	1.90E-09	down
569	SH3YL1	-2.277530652	1.91E-09	down
570	C10orf116	-3.29173627	1.93E-09	down
571	KCNK5	-2.793311444	1.95E-09	down
572	GYPC	2.451445924	1.96E-09	up
573	PDIA2	-4.225996473	1.96E-09	down
574	WWC1	-2.639432687	1.97E-09	down
575	EFNA1	-2.604681722	1.99E-09	down
576	C16orf45	2.221997101	2.11E-09	up
577	ATP8B1	-5.253782748	2.18E-09	down
578	NUDT4 /// NUDT4P1	2.405723678	2.19E-09	up
579	PRR15	-3.668704553	2.22E-09	down
580	LOC100128252	2.21900965	2.26E-09	up
581	SYTL5	-3.169780315	2.26E-09	down
582	GPR56	-3.602457917	2.26E-09	down
583	PDZK1IP1	-2.69791695	2.29E-09	down
584	PRDM8	2.061925136	2.33E-09	up
585	FGL2	3.621900113	2.42E-09	up
586	FAM92A1	2.125452386	2.60E-09	up
587	UCHL1	4.383102896	2.60E-09	up
588	ACVR1C	-2.171566861	2.70E-09	down
589	SCRG1	5.494921076	2.72E-09	up
590	INHBA	2.2392973	2.84E-09	up
591	CRISPLD1	4.211526313	2.89E-09	up
592	COL4A5	2.341687106	2.93E-09	up
593	HBEGF	-3.055006869	3.01E-09	down
594	BLNK	-2.451893944	3.09E-09	down
595	PXDN	2.580922042	3.13E-09	up
596	ANO1	4.933707757	3.14E-09	up
597	GSDMB	-2.167918883	3.14E-09	down
598	IGDCC4	2.531134131	3.17E-09	up
599	TXLNB	2.098484183	3.18E-09	up
600	SPATA18	2.596884562	3.25E-09	up
601	ITM2C	2.118943217	3.25E-09	up
602	ENTPD1	2.368610754	3.31E-09	up
603	MYO5C	-2.228286599	3.35E-09	down
604	PLAGL1	4.325635547	3.42E-09	up
605	LOC100128252 /// LOC100288114	2.390712851	3.60E-09	up
606	GPR37	2.732478289	3.64E-09	up
607	TAGLN2	-2.581908873	3.66E-09	down
608	ICA1L	2.230473538	3.66E-09	up
609	INMT	3.790818558	3.66E-09	up
610	SAMD13	-2.136127367	4.07E-09	down
611	LPHN2	2.314804871	4.10E-09	up
612	VCAM1	4.350105644	4.18E-09	up
613	FAM43A	2.358627403	4.22E-09	up
614	GAL3ST1	-2.178847648	4.25E-09	down
615	LRRK2	2.268258545	4.29E-09	up
616	ATP2A3	2.46629647	4.32E-09	up
617	CYB561	-2.331061629	4.34E-09	down
618	C1orf210	-2.238431859	4.61E-09	down
619	ZNF703	2.500736584	4.81E-09	up
620	GEM	2.754756496	4.84E-09	up
621	SFRP1	4.822450513	4.94E-09	up
622	ELL2	-2.828752143	5.03E-09	down
623	CD24	-5.747329681	5.09E-09	down
624	RGS4	3.19154414	5.13E-09	up
625	PDE3B	3.126319712	5.25E-09	up
626	NKIRAS1	2.613940111	5.30E-09	up
627	IQCJ-SCHIP1 /// SCHIP1	3.587820157	5.42E-09	up
628	PGC	-5.676257756	5.42E-09	down
629	FJX1	2.962407922	5.49E-09	up
630	CAPS2	2.017594338	5.49E-09	up
631	HOXA5	2.963921152	5.52E-09	up
632	IGF2 /// INS-IGF2	4.139543996	5.53E-09	up
633	RNASE1	-2.610644083	5.73E-09	down
634	CAP2	2.370819765	5.73E-09	up
635	FOXQ1	-4.73382983	5.77E-09	down
636	POU2AF1	-4.429083471	5.78E-09	down
637	CAMK1D	2.055551912	5.87E-09	up
638	CCL11	-3.363203573	6.08E-09	down
639	GCNT3	-2.833448553	6.11E-09	down
640	SH3RF3	3.010982123	6.35E-09	up
641	NIPAL1	-2.190809061	6.53E-09	down
642	HN1	-2.637377352	6.64E-09	down
643	IGHA1	-4.553962545	6.66E-09	down
644	GLIPR1	2.651799887	6.71E-09	up
645	GKN1	-7.53198089	6.74E-09	down
646	EPS8L3	-2.458939389	6.87E-09	down
647	MAGI2	2.11929788	6.93E-09	up
648	FAP	3.083594282	7.24E-09	up
649	NAP1L3	2.489639691	7.32E-09	up
650	SLX1A-SULT1A3 /// SLX1B-SULT1A4 /// SULT1A1 /// SULT1A2 /// SULT1A3 /// SULT1A4	-2.190429333	7.38E-09	down
651	FAM177B	-3.71025462	7.61E-09	down
652	SDC3	2.348586288	7.63E-09	up
653	KCNE2	-5.75416436	7.63E-09	down
654	DYNC1I1	2.701866207	7.70E-09	up
655	CPED1	2.182679655	7.75E-09	up
656	TPD52L1	-4.045487297	7.88E-09	down
657	NPR3	5.083336053	8.01E-09	up
658	CORO2A	-3.281742	8.16E-09	down
659	TDRD6	2.46599472	8.21E-09	up
660	LRRN4CL	2.985074947	8.25E-09	up
661	UGT1A1 /// UGT1A10 /// UGT1A4 /// UGT1A6	-2.975219741	8.36E-09	down
662	UNC5CL	-2.089001465	8.48E-09	down
663	F2RL2	4.599628802	8.70E-09	up
664	GHR	3.058921466	8.92E-09	up
665	WFDC1	-2.058441506	9.02E-09	down
666	COX7A1	3.063985476	9.10E-09	up
667	LOC100287223 /// PTPRJ	-2.037134614	9.21E-09	down
668	ATP8A1	-2.656176941	9.50E-09	down
669	CPA2	-4.584602138	9.69E-09	down
670	PRKCA	-2.362008638	9.69E-09	down
671	HSD17B2	-4.379514287	1.04E-08	down
672	MAP9	2.843052376	1.04E-08	up
673	MAP3K5	-2.510128224	1.06E-08	down
674	GIPC2	-2.990648505	1.07E-08	down
675	CAPN9	-3.450376782	1.09E-08	down
676	FZD5	-3.036073816	1.14E-08	down
677	TMEM132C	2.24800079	1.22E-08	up
678	MTUS1	-3.229639129	1.27E-08	down
679	MST1P9	-2.004889671	1.31E-08	down
680	GKN2	-7.40268282	1.31E-08	down
681	C11orf92	-2.628064991	1.32E-08	down
682	ETV5	2.100903128	1.36E-08	up
683	SELM	2.265487234	1.37E-08	up
684	C1QTNF7	3.610609048	1.38E-08	up
685	BICC1	2.491360999	1.41E-08	up
686	SYTL1	-2.28705048	1.44E-08	down
687	DPY19L2 /// DPY19L2P1	2.226418959	1.44E-08	up
688	LYPD6B	-3.977495423	1.45E-08	down
689	VEGFA	-2.361371093	1.46E-08	down
690	SLC1A1	-3.107791183	1.46E-08	down
691	C5orf30	-2.316257201	1.47E-08	down
692	PAIP2B	-2.421673052	1.48E-08	down
693	CLDN18	-6.336626608	1.50E-08	down
694	IGH@ /// IGHA2	-4.387954406	1.53E-08	down
695	COL17A1	-3.13685955	1.55E-08	down
696	SLC24A3	3.181318072	1.63E-08	up
697	RCBTB1	2.469000589	1.67E-08	up
698	PTPN13	2.450743243	1.68E-08	up
699	CFH	2.208421801	1.69E-08	up
700	PIK3C2G	-4.056943681	1.69E-08	down
701	FAM3D	-2.497136863	1.70E-08	down
702	IGLC1	-3.404097418	1.70E-08	down
703	ATP4A	-6.049715328	1.70E-08	down
704	DNAJB5	2.409584643	1.73E-08	up
705	GDF10	4.696916349	1.74E-08	up
706	AKR1C1	-3.835335516	1.75E-08	down
707	SCIN	-2.700509058	1.76E-08	down
708	FREM1	2.420765943	1.79E-08	up
709	ERO1LB	-2.886519354	1.88E-08	down
710	F2R	3.076530338	2.16E-08	up
711	KCTD14 /// NDUFC2-KCTD14	-2.536281554	2.16E-08	down
712	BCL2	3.015038703	2.21E-08	up
713	FCGBP	-4.243593367	2.22E-08	down
714	NYNRIN	2.251849824	2.25E-08	up
715	ANKRD22	-4.318871082	2.26E-08	down
716	GATA6	-4.349768439	2.29E-08	down
717	CAPN8	-4.977636952	2.31E-08	down
718	STEAP3	-2.074763204	2.36E-08	down
719	CAPG	-2.064863685	2.40E-08	down
720	SIK1	-3.538120072	2.48E-08	down
721	JAM3	2.446639865	2.59E-08	up
722	OBSL1	2.025029698	2.67E-08	up
723	SHROOM3	-2.712404309	2.78E-08	down
724	EPPK1	-2.266276872	2.78E-08	down
725	CMYA5	2.249825684	2.79E-08	up
726	IGK@ /// IGKC	-3.741670365	2.81E-08	down
727	AKR1C2 /// LOC100653286	-4.42919198	2.81E-08	down
728	TM4SF5	-3.487113096	2.87E-08	down
729	KLK11	-3.520382365	2.88E-08	down
730	VAV3	-2.511364148	2.88E-08	down
731	GC	-3.899529462	2.93E-08	down
732	ALDH3A1	-4.129053238	2.96E-08	down
733	CLIC2	3.269065977	3.05E-08	up
734	CLGN	3.518781628	3.08E-08	up
735	CXCL17	-4.439337968	3.10E-08	down
736	MST1 /// MST1P2 /// MST1P9	-2.18666543	3.13E-08	down
737	RAP1GAP2	-3.071372777	3.15E-08	down
738	FAM134B	-4.084881109	3.28E-08	down
739	S100P	-5.710216729	3.28E-08	down
740	B3GNT5 /// LOC100505668	-2.429546528	3.32E-08	down
741	PCDHA1 /// PCDHA10 /// PCDHA11 /// PCDHA12 /// PCDHA13 /// PCDHA2 /// PCDHA3 /// PCDHA4 /// PCDHA5 /// PCDHA6 /// PCDHA7 /// PCDHA8 /// PCDHA9 /// PCDHAC1 /// PCDHAC2	3.271669642	3.32E-08	up
742	ARHGAP22	2.147387512	3.36E-08	up
743	C1orf151-NBL1 /// NBL1	2.610448048	3.38E-08	up
744	HS3ST1	-2.161032618	3.50E-08	down
745	DES /// FAM48A	-2.04272609	3.51E-08	down
746	DSP	-5.520751531	3.59E-08	down
747	FOXC1	2.076555048	3.60E-08	up
748	ZMAT3	2.242851413	3.78E-08	up
749	PDIA5	-2.491362712	3.83E-08	down
750	RASEF	-2.368474357	3.92E-08	down
751	PTGER4	-2.929322741	3.98E-08	down
752	NHSL1	-3.046428618	4.08E-08	down
753	AKR1C1 /// AKR1C2 /// LOC100653286	-4.299763818	4.16E-08	down
754	DNAJC12	2.470403205	4.27E-08	up
755	NGEF	-2.201439666	4.40E-08	down
756	SORBS2	-3.137666514	4.81E-08	down
757	NEDD4L	-2.534489153	4.85E-08	down
758	MCF2	2.109789191	4.86E-08	up
759	C2CD4B	-3.4258687	4.86E-08	down
760	TSPYL5	2.324281635	5.01E-08	up
761	SEL1L3	-2.514768975	5.04E-08	down
762	ADAM28	-2.823691086	5.04E-08	down
763	ADH1B	-4.120762213	5.15E-08	down
764	GLIS2	2.552381289	5.27E-08	up
765	IGH@ /// IGHA1 /// IGHA2	-5.099388598	5.30E-08	down
766	CD34	3.447343742	5.31E-08	up
767	CISH	2.033420844	5.31E-08	up
768	SOSTDC1	-3.667793198	5.33E-08	down
769	PSCA	-4.783332915	5.38E-08	down
770	RAB27B	-2.279690524	5.50E-08	down
771	TMEM45A	2.246291195	5.64E-08	up
772	C10orf107	2.618133128	5.97E-08	up
773	GADD45A	-2.30944407	6.06E-08	down
774	DDAH1	-2.769453301	6.12E-08	down
775	MUC6	-3.514374491	6.24E-08	down
776	KLF5	-3.845173324	6.53E-08	down
777	SORBS1	-2.551233799	6.62E-08	down
778	SNTB1	-2.90277739	6.69E-08	down
779	FUT9	-4.909622804	6.75E-08	down
780	TSPO	-2.475874203	7.13E-08	down
781	JAK3	2.334078552	7.15E-08	up
782	LY6E	2.19230956	7.20E-08	up
783	RHPN2	-2.777674268	7.47E-08	down
784	C4A /// C4B /// LOC100293534	3.299926979	7.54E-08	up
785	COBLL1	-3.581236965	7.80E-08	down
786	TEAD2	2.001078775	8.27E-08	up
787	LDHD	-2.006898457	8.52E-08	down
788	FHL2	3.431179456	8.56E-08	up
789	MPZL2	-2.600986399	8.56E-08	down
790	SLC26A9	-3.628172094	8.60E-08	down
791	DNASE1	-2.471812449	8.69E-08	down
792	ABLIM1	-2.272089932	8.92E-08	down
793	PHLDA1	2.498097115	8.99E-08	up
794	PENK	6.62164501	9.11E-08	up
795	LOC642838	-4.269320709	9.13E-08	down
796	CD14	2.379259082	9.21E-08	up
797	BEX5	-3.080560976	9.23E-08	down
798	PCDHB14	2.901875675	9.78E-08	up
799	FBP2	-2.763406762	9.80E-08	down
800	TFF1	-6.903641138	9.87E-08	down
801	ANXA10	-6.29992615	1.01E-07	down
802	MIR21	-2.699110083	1.06E-07	down
803	VSIG2	-3.823194075	1.08E-07	down
804	TFF2	-6.593893905	1.14E-07	down
805	C7	4.263755877	1.15E-07	up
806	TNFRSF19	2.147077665	1.15E-07	up
807	FHDC1	-2.045221717	1.19E-07	down
808	LYZ	-2.934386088	1.20E-07	down
809	ROBO1	2.110914043	1.21E-07	up
810	TTC1	2.206450001	1.21E-07	up
811	NPFFR2	3.164710142	1.23E-07	up
812	JAG1	-2.315431331	1.27E-07	down
813	TM4SF4	-4.478956874	1.27E-07	down
814	CTSK	2.247017445	1.28E-07	up
815	COL13A1	2.834059424	1.31E-07	up
816	MUC13	-3.360184891	1.31E-07	down
817	TRIM73 /// TRIM74	-2.460576892	1.33E-07	down
818	CCDC80	2.853475588	1.36E-07	up
819	VSIG1	-4.776535714	1.36E-07	down
820	IGHM	-3.326695094	1.40E-07	down
821	LRRC34	2.170265628	1.44E-07	up
822	NEURL1B	2.166883002	1.45E-07	up
823	LY6H	4.619982514	1.47E-07	up
824	IGSF3	-2.72952008	1.49E-07	down
825	STK17B	-2.042671813	1.51E-07	down
826	GPR126	-2.167110411	1.52E-07	down
827	SYT11	2.66331138	1.54E-07	up
828	BHMT2	3.436518669	1.57E-07	up
829	C3orf52	-2.651272635	1.62E-07	down
830	GGT1 /// GGT2 /// GGT3P /// GGTLC1 /// GGTLC2	-2.091020296	1.63E-07	down
831	B4GALT6	2.292964249	1.63E-07	up
832	AIM1	-2.598457176	1.68E-07	down
833	HDC	-3.179577869	1.69E-07	down
834	PPP1R3B	-2.081543745	1.70E-07	down
835	PTGR1	-2.072878481	1.70E-07	down
836	RGNEF	-2.254467356	1.70E-07	down
837	IFT57	2.343123918	1.70E-07	up
838	TMED6	-4.494068564	1.71E-07	down
839	GPRC5A	-2.122911681	1.75E-07	down
840	C21orf62	2.169547685	1.77E-07	up
841	OR4N2	-2.921965896	1.77E-07	down
842	CNTN1	2.330543368	1.79E-07	up
843	HOXA7	2.631488041	1.82E-07	up
844	NQO1	-2.931206305	1.83E-07	down
845	THSD7A	2.21926965	1.88E-07	up
846	LMO2	3.071020163	1.99E-07	up
847	PIM3	-2.188628635	2.15E-07	down
848	NEK6	2.277580206	2.16E-07	up
849	MPP7	-2.247816098	2.18E-07	down
850	MSMB	-3.482496071	2.21E-07	down
851	C1QTNF2	2.800676303	2.28E-07	up
852	CEACAM5	-3.76817267	2.29E-07	down
853	PAQR5	-2.188193088	2.37E-07	down
854	ZG16B	-2.296332952	2.42E-07	down
855	TRNP1	-3.188791984	2.47E-07	down
856	TCF21	2.244339534	2.55E-07	up
857	THBS1	3.035306325	2.58E-07	up
858	MUC1	-3.316208538	2.62E-07	down
859	LOC100287723 /// LOC642424	-3.900035	2.74E-07	down
860	NCALD	2.076879698	2.78E-07	up
861	IDH2	-2.685488768	2.92E-07	down
862	ORM1 /// ORM2	-3.465031433	2.92E-07	down
863	DACT1	3.219741733	3.01E-07	up
864	NTN4	-2.396124783	3.15E-07	down
865	RCAN2	2.119791358	3.29E-07	up
866	FAM184A	2.10680102	3.32E-07	up
867	LTF	-3.696556276	3.36E-07	down
868	PPIF	-2.229797047	3.39E-07	down
869	ANXA3	2.351983685	3.43E-07	up
870	PRSS3	-3.341192523	3.47E-07	down
871	DOCK3	2.750985076	3.49E-07	up
872	ZNF208	2.454382215	3.52E-07	up
873	CA13 /// LOC100507258	-2.411488712	3.52E-07	down
874	TCN1	-4.168639274	3.53E-07	down
875	NRK	3.908786142	3.56E-07	up
876	SERPINA4	-2.226526516	3.62E-07	down
877	MOXD1	3.680209361	3.64E-07	up
878	ORM2	-2.662168852	3.70E-07	down
879	FOS	-3.174847776	3.72E-07	down
880	MT2A	-3.066570683	3.74E-07	down
881	DHCR24	-2.121505158	3.76E-07	down
882	CLIC6	-5.017149058	3.86E-07	down
883	CDS1	-2.218013314	4.06E-07	down
884	IGKC	-4.177273418	4.23E-07	down
885	SYT13	-2.903690784	4.29E-07	down
886	SLC26A7	-3.413053297	4.35E-07	down
887	TRPC3	2.59264798	4.47E-07	up
888	LOC100507472 /// PCSK6	2.21447971	4.55E-07	up
889	UGT2B15	-3.074280928	4.59E-07	down
890	FNBP1L	-2.424670986	4.77E-07	down
891	FGF14	3.049202355	4.81E-07	up
892	BANK1	2.379814708	4.96E-07	up
893	PCDHB16	2.934284238	4.97E-07	up
894	MFAP5	-2.117958283	4.97E-07	down
895	HRASLS2	-3.150600653	5.37E-07	down
896	CHODL	3.213339099	5.39E-07	up
897	TNFRSF17	-2.562404247	5.49E-07	down
898	DGKH	2.425843716	5.52E-07	up
899	IGLV1-44	-4.034582294	5.60E-07	down
900	SOX21	-3.872936925	5.61E-07	down
901	PCDH17	2.897640489	5.74E-07	up
902	GABRP	-2.150831159	5.92E-07	down
903	ANKRD29	-2.28322998	5.98E-07	down
904	COL2A1	-3.354262749	6.10E-07	down
905	FBXL13	-3.084885132	6.17E-07	down
906	FAM89A	2.540971489	6.54E-07	up
907	POF1B	-2.303529369	6.81E-07	down
908	MAP1B	2.977302574	7.02E-07	up
909	RGS13	-2.039337879	7.02E-07	down
910	SERPINA5	-2.581848351	7.02E-07	down
911	MAGEL2	2.736300698	7.21E-07	up
912	PGA3 /// PGA4 /// PGA5	-6.881505174	7.27E-07	down
913	PPARGC1A	-2.431434611	7.31E-07	down
914	CCDC113	2.011279218	7.32E-07	up
915	LRFN5	2.113931702	7.60E-07	up
916	FGA	-3.726468071	7.99E-07	down
917	ODAM	-3.006525502	8.06E-07	down
918	DPCR1	-4.509021725	8.11E-07	down
919	OR10G7 /// OR10G8	-2.005912792	8.15E-07	down
920	THBS2	2.516374924	8.17E-07	up
921	FLJ23867 /// QSOX1	-2.275321729	8.30E-07	down
922	ITLN1	-2.250785106	8.64E-07	down
923	C11orf70	2.003978105	8.64E-07	up
924	LIPF	-6.419152243	8.64E-07	down
925	GPC6	2.153230549	8.81E-07	up
926	LPAR4	2.707583265	9.15E-07	up
927	SCNN1G	-2.326780895	9.24E-07	down
928	GPR155	-2.866390934	9.51E-07	down
929	LY75	-2.314890287	1.02E-06	down
930	ROBO2	3.032090569	1.06E-06	up
931	LRP1B	2.276265244	1.11E-06	up
932	KCNJ15	-3.477561226	1.14E-06	down
933	CD36	-2.264801616	1.16E-06	down
934	CRIP1	-2.251830108	1.24E-06	down
935	FSTL5	3.990811271	1.26E-06	up
936	IFIT1	2.088985087	1.27E-06	up
937	BIRC3	-2.282273991	1.28E-06	down
938	CHIA	-5.476952668	1.31E-06	down
939	ALDOB	-3.96395618	1.40E-06	down
940	ANKRD36BP2	-2.039014524	1.41E-06	down
941	PRR16	2.060896193	1.44E-06	up
942	ID1	-2.211942171	1.51E-06	down
943	GPR64	-2.547420168	1.51E-06	down
944	AGXT2L1	-4.228168192	1.52E-06	down
945	SULT1E1	-2.840887086	1.55E-06	down
946	FGD5	2.15405962	1.60E-06	up
947	UCP2	2.058804035	1.61E-06	up
948	MPPED2	3.653848582	1.62E-06	up
949	SH3BP4	-3.22783789	1.63E-06	down
950	MZB1	-2.368042535	1.72E-06	down
951	MYH11	-3.645842755	1.81E-06	down
952	PTER	-2.231506613	1.94E-06	down
953	FER1L4	-2.349801172	1.95E-06	down
954	CXCR7	2.619413469	1.98E-06	up
955	SCGB2A1	-3.468443294	2.10E-06	down
956	TMEM97	-2.990728065	2.27E-06	down
957	PCDHB2	2.540385085	2.34E-06	up
958	TTR	-2.263129041	2.34E-06	down
959	DNER	-2.177794574	2.35E-06	down
960	MS4A8B	-2.91648318	2.39E-06	down
961	GNG2	2.215537756	2.43E-06	up
962	CYS1	2.662291603	2.47E-06	up
963	PDE4C	3.186116731	2.49E-06	up
964	TSPAN13	-2.465624403	2.61E-06	down
965	CBS	-2.607678428	2.65E-06	down
966	CKB	-2.802973274	2.65E-06	down
967	SOWAHA	-2.648292461	2.95E-06	down
968	CYSLTR1	2.102076316	3.06E-06	up
969	SRPX2	3.054645004	3.06E-06	up
970	HK2	-2.153680026	3.15E-06	down
971	LGI2	2.655355313	3.15E-06	up
972	IRX3	-2.426148962	3.57E-06	down
973	F3	-2.425003412	3.72E-06	down
974	MAL	-2.010132035	3.73E-06	down
975	SCNN1B	-2.210453898	3.90E-06	down
976	CACNA1H	2.582030236	3.94E-06	up
977	LEFTY2	2.475724618	3.97E-06	up
978	DSG2	-2.37985982	4.06E-06	down
979	GLUL	-2.60815711	4.12E-06	down
980	LRRC66	-2.139665614	4.14E-06	down
981	HOXB3	2.583470931	4.19E-06	up
982	ANKRD35	2.568006245	4.25E-06	up
983	DUSP1	-2.264620202	4.50E-06	down
984	FERMT1	-2.766735457	4.75E-06	down
985	AGPAT9	-2.379408945	4.80E-06	down
986	DAB2IP	2.026675169	5.03E-06	up
987	C16orf89	-2.028350317	5.10E-06	down
988	TWIST1	2.693272325	5.13E-06	up
989	MFSD4	-4.328656924	5.32E-06	down
990	CLC	-2.311058414	5.33E-06	down
991	GPR153	2.098893363	5.73E-06	up
992	CKM	-2.051825701	5.74E-06	down
993	LOC100653210	-3.333623701	5.86E-06	down
994	SIGLEC11	-2.677792919	5.99E-06	down
995	SLIT2	3.026124299	6.10E-06	up
996	IGFBP2	-3.104723426	6.14E-06	down
997	APOL4	2.219306586	6.26E-06	up
998	MYO1A	-2.933279789	6.31E-06	down
999	JAKMIP2	2.124787364	6.37E-06	up
1000	ZNF385B	-2.902503175	6.53E-06	down
1001	IL1R2	-2.257554212	6.85E-06	down
1002	C2orf40	-2.770888041	6.99E-06	down
1003	FZD8	2.030100727	7.24E-06	up
1004	BST2	2.263510079	7.26E-06	up
1005	IER3	-2.929220058	7.28E-06	down
1006	ASS1	-2.094870921	7.55E-06	down
1007	KLHL23 /// PHOSPHO2-KLHL23	2.577802546	7.97E-06	up
1008	DUOX2	-3.247118075	8.26E-06	down
1009	KCNIP4	2.505908629	8.31E-06	up
1010	TACSTD2	-2.943485061	8.42E-06	down
1011	KCNK3	2.373074572	8.44E-06	up
1012	NTF3	2.117000275	9.44E-06	up
1013	FABP3	-2.056558062	9.69E-06	down
1014	IL33	-2.78047379	1.03E-05	down
1015	MAOA	-2.457710551	1.07E-05	down
1016	PTGDS	-2.052336114	1.09E-05	down
1017	SLPI	-2.380514177	1.17E-05	down
1018	C19orf21	-2.147379531	1.29E-05	down
1019	DEFB1	-2.169524442	1.29E-05	down
1020	GPR88	4.223807122	1.31E-05	up
1021	ZNF608	-2.024496104	1.39E-05	down
1022	NUPR1L	-2.390494795	1.40E-05	down
1023	IL17D	2.555846253	1.40E-05	up
1024	ZNF385D	3.28409326	1.48E-05	up
1025	EPHA4	2.885414897	1.57E-05	up
1026	REG3A	-4.700737676	1.60E-05	down
1027	TMEM200C	2.929796591	1.66E-05	up
1028	NNMT	2.115567351	1.71E-05	up
1029	CPE	2.169892247	1.75E-05	up
1030	CSTA	-2.719723488	1.81E-05	down
1031	SNCA	2.025325088	1.83E-05	up
1032	GUCA2B	-2.79026365	1.96E-05	down
1033	OBSCN	2.168265742	1.97E-05	up
1034	GPRC5C	-2.469997112	2.18E-05	down
1035	PIP5K1B	-2.483841916	2.43E-05	down
1036	IGF2BP2	-3.067978333	2.55E-05	down
1037	LRRC3B	2.16087315	2.71E-05	up
1038	SLITRK3	3.835540678	2.72E-05	up
1039	ALDH1A3	2.030930209	2.89E-05	up
1040	SLC16A4	2.215312808	3.01E-05	up
1041	SLC8A1	2.081038088	3.07E-05	up
1042	C2orf88	-2.005192675	3.35E-05	down
1043	IGK@ /// IGKC /// LOC100294406	-2.992862615	3.42E-05	down
1044	GPT2	-2.647650802	3.71E-05	down
1045	PLA2G4A	2.047697963	3.80E-05	up
1046	RSAD2	2.05248623	3.88E-05	up
1047	NELL1	2.481711464	4.08E-05	up
1048	CYP4X1	-2.765825654	4.49E-05	down
1049	NLGN1	2.262159612	4.64E-05	up
1050	DKK4	3.175447847	5.39E-05	up
1051	FGG	-2.683768916	5.58E-05	down
1052	GPRC5B	-2.441097133	5.67E-05	down
1053	PGM5	2.427747017	6.10E-05	up
1054	ELOVL2	2.006080113	6.19E-05	up
1055	NRCAM	2.514874012	6.35E-05	up
1056	DUSP4	-3.087316508	6.73E-05	down
1057	PNMA2	2.172601231	7.58E-05	up
1058	CDO1	2.084478956	7.88E-05	up
1059	PCDHB5	2.8937917	8.10E-05	up
1060	IFI27	-2.126894175	8.80E-05	down
1061	SERPINF1	2.541516427	8.89E-05	up
1062	DFNA5	2.012346301	9.02E-05	up
1063	LCN2	-3.156767336	0.000115571	down
1064	CDHR2	-2.465002536	0.000123826	down
1065	BARX1	2.247375759	0.000124407	up
1066	EPHA7	2.285481525	0.000125867	up
1067	GREM2	-2.79294942	0.000130236	down
1068	NDN	2.722103622	0.000142435	up
1069	DUOXA2	-2.031073832	0.000158402	down
1070	LPCAT2	2.359751499	0.000161775	up
1071	CCND2	2.60004444	0.000201949	up
1072	EYA4	2.587744541	0.000208059	up
1073	TLL1	3.233625426	0.000229306	up
1074	PNLIPRP2	-2.109135441	0.000248519	down
1075	PDZRN4	2.002638992	0.000253751	up
1076	HSD11B1	2.513994638	0.000287024	up
1077	SERPINA1	-2.20850269	0.000301609	down
1078	PCDHB7	2.183416177	0.000306403	up
1079	SLC27A2	-2.046805565	0.000373562	down
1080	FABP1 /// PRDM10	-3.523899659	0.000418089	down
1081	SPP1	2.25991203	0.000598524	up
1082	CKMT2	-2.846096693	0.000601181	down
1083	APOA1	-2.76212583	0.00069167	down
1084	PMAIP1	2.069186384	0.000827567	up
1085	ABCB1	2.139355677	0.000864111	up
1086	GABRA2	2.248794675	0.000931495	up
1087	CYP2J2	-2.171018536	0.000999903	down
1088	APOBEC1	-2.024107632	0.001171589	down
1089	DEFA5	-3.647540042	0.00119317	down
1090	PITX2	2.408106344	0.001528417	up
1091	CPXM2	2.130450975	0.001551015	up
1092	GFRA1	2.002544779	0.001561051	up
1093	FABP1	-3.156028993	0.001822861	down
1094	TMEM163	2.131827244	0.002187806	up
1095	ALDH1A2	3.470972296	0.002200021	up
1096	EPHA3	2.469776719	0.002353528	up
1097	DEFA6	-3.215277447	0.002620521	down
1098	IL13RA2	2.529629582	0.002620521	up
1099	PRSS2 /// PRSS3	-2.155855782	0.003081995	down
1100	SI	-2.683095088	0.003395731	down
1101	PRSS1 /// PRSS2 /// PRSS3P2	-2.204869007	0.003451372	down
1102	RBP2	-2.508838659	0.003583546	down
1103	APOB	-2.636838087	0.003637857	down
1104	TYRP1	2.371650858	0.003791573	up
1105	DIRAS3	2.046988478	0.003882557	up
1106	SLC5A1	-2.100105377	0.003906419	down
1107	CYP3A4	-2.67606217	0.00412505	down
1108	CLCA1	-2.597447881	0.004243075	down
1109	MGAM	-2.351933451	0.004700466	down
1110	MME	-2.022100146	0.005032953	down
1111	UGT2B7	-2.304306598	0.005376575	down
1112	SSTR1	-2.217484282	0.006697525	down
1113	GBA3	-2.074894003	0.006736925	down
1114	C8orf4	-2.161417975	0.007169661	down
1115	MTTP	-2.09289551	0.007656316	down
1116	DCN	-2.531135281	0.008470047	down
1117	ABCG5	-2.019269065	0.008631568	down
1118	ANPEP	-2.116704964	0.009067652	down
1119	APOA4	-2.424077099	0.010718819	down
1120	LUM	-2.256861596	0.021453782	down
1121	OLFM4	-2.19801705	0.027634228	down
