# Supplementary material for: Transcriptomic study of gastrointestinal stromal tumors with liver metastasis
Source: Front Genet. 2023 Feb 23;14:1007135. doi: 10.3389/fgene.2023.1007135 (PMC9996342; doi:10.3389/fgene.2023.1007135)
Supplement: Supplementary file 6 [file DataSheet2.csv]

	Gene_Symbol	logFC	adj.P.Val	direction
1	PGA5	-8.94569841	1.01E-27	down
2	PGC	-8.79847409	8.09E-27	down
3	LOC643834	-8.78253014	1.01E-27	down
4	GKN1	-8.68821447	3.14E-27	down
5	LIPF	-8.58773425	5.24E-24	down
6	LOC649034	-8.56703635	1.80E-22	down
7	GDDR	-8.43605762	1.10E-21	down
8	TFF1	-8.35938519	9.96E-21	down
9	PGA3	-8.33533599	6.26E-18	down
10	PGA4	-8.20890879	4.48E-17	down
11	TFF2	-8.20572019	1.53E-20	down
12	CLDN18	-8.19023392	3.17E-21	down
13	S100P	-8.17875874	6.83E-21	down
14	GIF	-7.94081453	3.66E-15	down
15	MUC5AC	-7.69373787	2.97E-20	down
16	ANXA10	-7.5975069	3.71E-23	down
17	SPINK1	-7.52837411	1.06E-20	down
18	ATP4A	-7.48839927	7.40E-18	down
19	H19	7.4038533	3.02E-20	up
20	ATP4B	-7.39142469	1.70E-13	down
21	REG3A	-7.3361211	3.07E-15	down
22	AKR1B10	-7.25612474	6.39E-18	down
23	LY6H	7.03037681	1.00E-17	up
24	GPX2	-6.86998184	1.82E-18	down
25	BAPX1	6.7467503	5.58E-13	up
26	REG1A	-6.72900728	8.81E-16	down
27	ADH1A	-6.60285123	9.68E-17	down
28	INS-IGF2	6.55091512	1.34E-20	up
29	KRT19	-6.53838269	2.50E-16	down
30	VSIG2	-6.52063911	2.06E-17	down
31	ALDH3A1	-6.5162208	6.22E-20	down
32	MUC1	-6.4752319	4.12E-17	down
33	PENK	6.47069084	1.25E-08	up
34	TCN1	-6.4675252	2.28E-12	down
35	CD24	-6.42539777	4.41E-14	down
36	PIGR	-6.36548326	2.07E-14	down
37	PSCA	-6.30642614	5.68E-19	down
38	LCN2	-6.27307127	5.70E-09	down
39	AKR1C2	-6.26058175	1.63E-16	down
40	TSPAN8	-6.18863413	6.29E-13	down
41	FOXA2	-6.14920777	1.44E-22	down
42	LOC441282	-6.11655865	2.35E-17	down
43	CHGA	-6.10233844	1.03E-11	down
44	IGJ	-6.0140863	5.76E-08	down
45	IGF2	5.97507643	4.61E-18	up
46	MLPH	-5.93853292	2.52E-20	down
47	LOC642113	-5.9308096	1.38E-08	down
48	MT1G	-5.87038259	7.14E-09	down
49	AKR1C3	-5.85799081	1.57E-11	down
50	FOXQ1	-5.85442876	9.03E-13	down
51	LOC644844	-5.84506664	3.61E-13	down
52	LOC649970	-5.79121779	1.06E-20	down
53	CTSE	-5.79019968	1.65E-11	down
54	ADH1C	-5.75940255	1.90E-14	down
55	GHRL	-5.73960951	2.58E-10	down
56	LOC644151	-5.72692411	3.10E-21	down
57	LOC647450	-5.72100194	1.37E-08	down
58	LOC652493	-5.70699712	4.03E-08	down
59	PLA2G10	-5.70422996	2.22E-18	down
60	LGALS4	-5.70132041	3.07E-16	down
61	KIT	5.66467725	1.55E-14	up
62	KLK11	-5.62389583	2.20E-15	down
63	CAPN9	-5.59077153	5.49E-21	down
64	TACSTD1	-5.56546393	1.41E-13	down
65	TMPRSS2	-5.51228747	1.83E-16	down
66	C1orf116	-5.48459136	5.49E-21	down
67	LAD1	-5.42811209	1.43E-18	down
68	PRSS8	-5.41998803	1.92E-17	down
69	CYP3A5	-5.3925349	6.67E-14	down
70	SCNN1A	-5.37096754	4.20E-15	down
71	GSTA1	-5.26851527	1.88E-20	down
72	MSMB	-5.26459209	1.78E-11	down
73	LOC284422	-5.26404973	5.73E-16	down
74	MRGPRD	-5.22357428	7.70E-11	down
75	ITPR3	-5.19943086	1.02E-17	down
76	KRT8	-5.19747345	2.46E-15	down
77	KCNE2	-5.11442127	1.02E-09	down
78	VSIG1	-5.10191752	1.74E-12	down
79	MYH11	-5.07345177	6.95E-12	down
80	GPR20	5.06590683	2.38E-17	up
81	GCNT3	-5.06038673	3.93E-11	down
82	RAB25	-5.0494695	3.03E-18	down
83	CDH1	-5.04498605	6.99E-15	down
84	RAP1GA1	-5.01863587	1.02E-09	down
85	LOC91353	-5.01098296	6.75E-09	down
86	MT1H	-5.00949825	1.78E-08	down
87	C9orf152	-5.00106553	9.68E-17	down
88	BCHE	4.9281643	1.24E-12	up
89	COL8A1	4.89809668	5.13E-13	up
90	CHRD	-4.89332415	1.17E-06	down
91	FLJ40504	-4.86908278	3.71E-12	down
92	FCGBP	-4.85266327	2.70E-06	down
93	CD79A	-4.84689822	7.57E-12	down
94	FAM3B	-4.84658941	5.59E-12	down
95	LOC644743	-4.84369741	4.48E-12	down
96	KRT20	-4.8188894	3.19E-15	down
97	FAM3D	-4.80731501	4.12E-15	down
98	KCNK3	4.73623992	4.65E-10	up
99	LOC388610	-4.72868258	5.94E-16	down
100	C20orf114	-4.69410618	2.56E-12	down
101	C19orf33	-4.69240514	2.82E-18	down
102	LOC652694	-4.69081701	5.46E-07	down
103	HDC	-4.68900554	1.21E-15	down
104	CPA2	-4.67478214	4.58E-10	down
105	SERPINA3	-4.67048666	2.07E-14	down
106	ALDH1A1	-4.64494327	2.32E-08	down
107	PLAC8	-4.60391011	6.12E-10	down
108	KCTD12	4.58053583	1.37E-10	up
109	SPRY4	4.57199319	2.51E-16	up
110	GUCY1A3	4.56120355	1.21E-15	up
111	UNQ473	-4.54331989	1.63E-14	down
112	MT1F	-4.5343718	1.23E-09	down
113	ARL14	-4.53343661	6.50E-14	down
114	OSR1	4.53246735	1.68E-12	up
115	LOC651751	-4.51530714	2.16E-08	down
116	ABCC3	-4.50952552	5.94E-16	down
117	CYP2S1	-4.49505318	1.57E-11	down
118	COBLL1	-4.49496314	1.09E-13	down
119	SULT1C1	-4.46079288	3.61E-13	down
120	LOC648517	-4.45338634	1.09E-13	down
121	TMEM16A	4.44532664	5.22E-10	up
122	MLLT11	4.44313575	8.90E-17	up
123	SLC44A4	-4.44224555	6.05E-14	down
124	KRT18	-4.44052716	1.89E-09	down
125	AGR2	-4.42863112	3.27E-11	down
126	LOC652358	-4.42059714	4.05E-15	down
127	FOXA1	-4.4129835	3.68E-10	down
128	INMT	4.40298572	1.37E-09	up
129	F2RL1	-4.39182775	1.11E-13	down
130	MGC29506	-4.36069613	2.50E-10	down
131	ISG20	-4.36006933	4.20E-14	down
132	HPGD	-4.33734685	5.21E-14	down
133	MAL2	-4.33504474	1.97E-13	down
134	OVOL2	-4.32041597	7.36E-18	down
135	C1orf106	-4.29997899	9.70E-17	down
136	KIAA1324	-4.29919081	7.44E-09	down
137	LOC643959	-4.29416897	2.07E-08	down
138	SOX21	-4.27977271	4.36E-13	down
139	KCNJ16	-4.27457199	1.86E-11	down
140	TSPAN1	-4.25451384	3.44E-13	down
141	CLIC6	-4.25446291	1.90E-05	down
142	ESRRG	-4.25206074	1.22E-06	down
143	SCGB2A1	-4.23291718	2.02E-13	down
144	JSRP1	-4.23267825	2.45E-11	down
145	CA9	-4.2266001	2.46E-08	down
146	HMGCS2	-4.22241046	8.74E-14	down
147	ELF3	-4.207645	2.10E-11	down
148	C15orf48	-4.18424206	9.49E-09	down
149	CKMT1A	-4.18177283	2.30E-15	down
150	LOC58489	-4.17787619	6.18E-14	down
151	FXYD6	4.16056647	1.63E-12	up
152	C10orf116	-4.14368834	8.09E-11	down
153	TJP3	-4.1341973	3.64E-11	down
154	ITPKA	-4.11876662	2.29E-15	down
155	DMN	4.11572404	3.28E-15	up
156	CLDN23	-4.11016646	1.79E-09	down
157	SFRP1	4.10974915	2.35E-06	up
158	PROM2	-4.09215297	1.45E-09	down
159	SCRG1	4.05296797	1.98E-09	up
160	IGLL1	-4.04666129	6.48E-06	down
161	BCAS1	-4.03116677	7.21E-13	down
162	NES	4.01134155	9.75E-12	up
163	PLAT	4.01094255	4.44E-09	up
164	CLEC11A	4.00058281	4.74E-14	up
165	CTSL1	3.99890473	6.76E-11	up
166	SERPINA5	-3.98821033	5.60E-12	down
167	KLF4	-3.97702899	2.49E-13	down
168	DPP10	3.95453569	3.42E-16	up
169	REM1	3.95353926	5.28E-14	up
170	DEFB124	3.95043553	9.79E-10	up
171	RAB17	-3.93464061	1.17E-09	down
172	TM4SF5	-3.93210559	2.45E-11	down
173	CGN	-3.92868682	1.70E-14	down
174	KCNIP4	3.92691689	1.47E-07	up
175	MT1M	-3.92611177	9.04E-12	down
176	MT1E	-3.90335214	5.16E-07	down
177	SDC1	-3.89728553	9.08E-08	down
178	GPR30	-3.89383582	1.37E-06	down
179	ATAD4	-3.89330647	7.60E-10	down
180	TRIM31	-3.89255796	1.28E-15	down
181	TACSTD2	-3.88509272	7.36E-06	down
182	FLJ14054	3.86984774	8.00E-07	up
183	PLAGL1	3.86531625	1.35E-13	up
184	LOC389816	-3.85898271	9.90E-15	down
185	PRKCQ	3.84493281	1.72E-11	up
186	SDC4	-3.84195568	1.28E-09	down
187	TFF3	-3.83766914	1.71E-05	down
188	WISP3	3.81533745	0.000963	up
189	SDCBP2	-3.80835203	1.43E-09	down
190	PTP4A3	3.78084024	4.34E-10	up
191	ORF1-FL49	-3.77566807	4.34E-11	down
192	FOSB	-3.768199	0.000278	down
193	PDIA2	-3.7649069	1.10E-11	down
194	BAI3	3.76350861	4.19E-11	up
195	IL17D	3.75592836	1.21E-07	up
196	DYNC1I1	3.74396712	8.01E-12	up
197	ST6GALNAC1	-3.74131014	5.27E-14	down
198	FBP1	-3.72881216	1.36E-13	down
199	PDE4C	3.72246494	2.59E-07	up
200	DPCR1	-3.71726226	1.93E-11	down
201	ERBB3	-3.71249204	5.05E-14	down
202	LOC649923	-3.70992979	0.000312	down
203	CFD	-3.70872473	4.94E-08	down
204	FLJ20273	-3.70866382	3.68E-09	down
205	CXCL14	-3.70756219	4.50E-11	down
206	CKMT1B	-3.69126756	4.47E-13	down
207	CAMK1G	-3.68340476	3.96E-07	down
208	MFAP5	-3.68163566	7.59E-09	down
209	RASSF2	3.68160065	1.94E-09	up
210	MOXD1	3.67197214	5.47E-09	up
211	SCG5	3.6717768	2.81E-09	up
212	MYO1A	-3.66599123	4.44E-11	down
213	HAND1	3.66417841	0.000831	up
214	ALDOB	-3.65035224	1.78E-06	down
215	MGST1	-3.64364248	6.79E-14	down
216	OLFM4	-3.64009265	0.00337	down
217	LOC388564	-3.63844042	3.16E-10	down
218	UGT2B17	-3.63023561	3.23E-12	down
219	TMEM30B	-3.62750746	1.34E-05	down
220	KCNK1	-3.62126885	3.65E-11	down
221	CYP2C18	-3.61806828	3.23E-14	down
222	CHIA	-3.61585784	1.68E-06	down
223	EDN3	3.60893506	0.00354	up
224	PTGDS	-3.59558108	1.71E-08	down
225	DMBT1	-3.59082293	3.48E-05	down
226	HIP1R	-3.58832914	8.01E-12	down
227	GALE	-3.58363025	1.61E-08	down
228	TMEM125	-3.5835382	4.26E-14	down
229	TST	-3.58021919	1.90E-07	down
230	MAL	-3.57847565	3.55E-07	down
231	C16orf30	3.5755292	1.35E-13	up
232	FOXA3	-3.5579951	3.97E-09	down
233	CRB3	-3.5568588	6.39E-18	down
234	CXADR	-3.53238935	8.88E-11	down
235	CAPN13	-3.52705363	1.19E-13	down
236	TM4SF4	-3.52441479	5.65E-09	down
237	SST	-3.51674103	7.11E-10	down
238	P2RXL1	-3.51570939	1.30E-08	down
239	LYZ	-3.51553593	7.47E-05	down
240	FLRT3	-3.514319	1.98E-12	down
241	CDH11	3.49735085	2.42E-13	up
242	LOC405753	-3.49315896	5.44E-11	down
243	MGC45840	-3.48308805	1.01E-09	down
244	PPARG	-3.47453892	2.40E-07	down
245	RNF128	-3.47332163	8.90E-17	down
246	EVI1	-3.47082197	4.04E-07	down
247	TPSAB1	-3.46849979	5.68E-12	down
248	FBN2	3.46622675	4.88E-09	up
249	COX7A1	3.44982033	1.86E-11	up
250	PEG3	3.44384241	2.60E-12	up
251	IRX3	-3.43677426	7.48E-07	down
252	LOC130576	-3.4330872	2.30E-13	down
253	FGFR3	-3.42097492	1.35E-09	down
254	GPT	-3.41755447	8.68E-12	down
255	LAMB3	-3.41723898	1.03E-12	down
256	SFN	-3.41201469	3.71E-12	down
257	ANG	-3.40983565	1.81E-06	down
258	GMDS	-3.40027094	1.73E-08	down
259	IL1RN	-3.39993919	7.12E-11	down
260	SPINT2	-3.39095462	1.81E-06	down
261	TMED6	-3.38611283	1.64E-07	down
262	LOC389429	-3.37587432	4.91E-08	down
263	C7	3.37031758	8.94E-06	up
264	MT1A	-3.36821753	2.87E-06	down
265	CRKRS	-3.36646157	1.29E-05	down
266	NBL1	3.36538291	1.69E-08	up
267	RPESP	-3.36258481	2.75E-12	down
268	CIDEC	-3.35018991	5.80E-11	down
269	RASEF	-3.34707956	9.96E-09	down
270	MAPK13	-3.33352639	1.57E-12	down
271	NPR3	3.32852726	1.07E-06	up
272	FOXF1	3.32525557	1.56E-09	up
273	GSTA2	-3.32329722	2.09E-12	down
274	PRSS3	-3.3204872	1.71E-11	down
275	PITX2	3.3154228	1.95E-09	up
276	C1QL1	3.31464983	3.04E-07	up
277	PLS1	-3.3087225	8.58E-10	down
278	MT1X	-3.30818323	7.58E-05	down
279	NQO1	-3.30817677	4.73E-06	down
280	FRAS1	3.30755753	2.05E-09	up
281	CD34	3.30436017	0.000574	up
282	PTGIS	3.30388596	4.58E-11	up
283	GPBAR1	3.30131198	1.54E-06	up
284	FUT2	-3.30058774	2.08E-11	down
285	DEFB4	-3.29852547	4.33E-08	down
286	IDH2	-3.29447916	7.31E-08	down
287	ANKS1A	3.29338072	2.44E-09	up
288	GPR56	-3.28822377	2.29E-09	down
289	ANKRD22	-3.27535129	3.87E-09	down
290	HAND2	3.27045454	6.98E-13	up
291	UCHL1	3.26472346	1.31E-06	up
292	LGALS3	-3.26257471	4.78E-10	down
293	PI16	-3.2592682	8.09E-11	down
294	ANKRD25	3.25865609	3.21E-09	up
295	HSD17B2	-3.25787618	4.58E-06	down
296	PTPRD	3.25567503	2.92E-09	up
297	AKR7A3	-3.24791096	1.98E-11	down
298	UBD	-3.24424598	1.05E-07	down
299	GFOD1	3.24386488	1.89E-10	up
300	IMPA2	-3.24023087	8.17E-09	down
301	LEFTY2	3.23182097	1.09E-08	up
302	GATA5	-3.23075682	1.13E-16	down
303	HYAL1	-3.22886314	1.63E-06	down
304	EPHA3	3.22610896	4.32E-06	up
305	CRIP1	-3.22497695	4.62E-09	down
306	RAB11FIP1	-3.2248414	3.60E-11	down
307	TNFRSF17	-3.22384797	1.89E-09	down
308	IFI27	-3.21848025	2.03E-06	down
309	CACNA1H	3.21572902	1.54E-08	up
310	PRRG2	-3.21432581	2.47E-11	down
311	SORD	-3.21342548	3.53E-11	down
312	PI3	-3.20457451	6.21E-07	down
313	CXCL5	-3.19975397	1.73E-06	down
314	C6orf85	-3.19861155	4.80E-16	down
315	GSDML	-3.19498976	1.10E-09	down
316	TAGLN	-3.19461928	6.00E-07	down
317	DRD1IP	3.19231213	2.87E-06	up
318	MARVELD2	-3.18957796	8.14E-11	down
319	NLF2	-3.18543483	2.28E-09	down
320	CEACAM6	-3.18278601	8.25E-07	down
321	CYP4F12	-3.17906078	2.40E-07	down
322	CPT1C	3.17240258	7.67E-08	up
323	CD19	-3.16881174	1.77E-09	down
324	REP15	-3.16601582	5.71E-11	down
325	PTPRF	-3.16118505	1.17E-07	down
326	FLJ46072	-3.1534644	8.81E-13	down
327	IL1R2	-3.15166963	5.90E-08	down
328	LOC493869	3.14817979	8.28E-10	up
329	FGL2	3.14298054	4.91E-06	up
330	FOS	-3.13826399	1.44E-05	down
331	FAM83E	-3.13500496	1.52E-11	down
332	PTK6	-3.13394317	7.94E-11	down
333	SIPA1L2	3.13051478	1.84E-08	up
334	PDE2A	3.12657864	2.42E-11	up
335	SV2A	3.12546745	1.67E-12	up
336	KCNT2	3.11806058	1.83E-11	up
337	ST14	-3.11804899	3.23E-13	down
338	PCDHB2	3.11718342	3.02E-10	up
339	BIRC3	-3.11280981	3.12E-09	down
340	RHPN2	-3.10872648	2.51E-06	down
341	SLC45A3	-3.10345746	1.24E-12	down
342	GHR	3.10260179	7.51E-07	up
343	SOD3	3.09730876	1.56E-06	up
344	PCDHB5	3.09521332	5.89E-09	up
345	PDE1A	3.09368742	1.72E-12	up
346	SERINC2	-3.08826693	1.55E-11	down
347	FER1L4	-3.08742709	4.82E-07	down
348	SPON2	3.08585366	3.87E-08	up
349	CMTM3	3.08229475	1.45E-10	up
350	SLC28A2	-3.08167988	5.29E-09	down
351	TRIM50A	-3.07655044	1.50E-10	down
352	ABCA8	-3.07562586	2.35E-17	down
353	ATP10B	-3.07527914	7.07E-12	down
354	MARCKSL1	-3.0735183	1.21E-10	down
355	TM4SF11	-3.07337368	1.61E-08	down
356	POU2AF1	-3.07256028	8.18E-13	down
357	TAGLN2	-3.07205433	5.42E-09	down
358	TUSC3	3.06339874	8.09E-11	up
359	SPDEF	-3.05891999	4.36E-13	down
360	SOX2	-3.05781931	2.59E-15	down
361	SLC9A2	-3.05544573	1.04E-11	down
362	FAM46C	-3.04885584	4.17E-08	down
363	LOC652775	-3.04563224	3.33E-06	down
364	C20orf127	-3.04384544	2.76E-05	down
365	FAM60A	-3.03796236	1.84E-12	down
366	TCF21	3.03676042	2.70E-08	up
367	FAM19A1	3.03593238	3.95E-09	up
368	LOC388743	-3.02717041	6.36E-09	down
369	KLF5	-3.02629576	7.03E-07	down
370	SLC7A1	-3.01787041	1.09E-11	down
371	C20orf100	-3.01087809	1.09E-10	down
372	STARD10	-3.00905004	5.12E-09	down
373	ITGA10	3.00564973	8.04E-10	up
374	AGR3	-2.99598106	2.81E-09	down
375	MSC	2.98708098	5.85E-09	up
376	CKB	-2.98323856	0.000346	down
377	SGK	-2.97852164	4.91E-08	down
378	CORO2A	-2.97805339	3.39E-13	down
379	GPR124	2.97685898	1.31E-10	up
380	PCDHB16	2.97099742	2.39E-13	up
381	COBL	-2.96762265	3.08E-10	down
382	MTE	-2.96505501	0.000158	down
383	NKX6-2	-2.96102787	1.01E-08	down
384	PRP2	-2.95992471	9.84E-12	down
385	HOMER2	-2.9563496	1.54E-06	down
386	ITGB4	-2.95318523	3.34E-10	down
387	AMPD3	2.9531152	5.03E-15	up
388	TMEM97	-2.95107139	1.59E-05	down
389	GPT2	-2.9459886	2.91E-06	down
390	FLJ20152	-2.94502265	6.93E-06	down
391	ABCB1	2.9403101	4.01E-08	up
392	MUC13	-2.93765099	6.75E-09	down
393	SLC16A5	-2.93713839	1.53E-07	down
394	ZMAT3	2.93193777	2.51E-09	up
395	FLJ42875	-2.92733515	2.55E-10	down
396	RNF24	2.92215703	2.25E-12	up
397	FAM101A	-2.92162746	6.31E-11	down
398	DSP	-2.9210029	4.53E-17	down
399	F11R	-2.91459018	5.17E-09	down
400	HOXA5	2.91380896	7.48E-07	up
401	STX19	-2.9125628	3.08E-09	down
402	TNRC9	-2.91255923	3.49E-10	down
403	KIAA1274	2.90995544	1.97E-08	up
404	IL7R	-2.9095453	1.73E-08	down
405	ORM2	-2.90889149	5.60E-10	down
406	LFNG	-2.90786703	1.85E-11	down
407	FGA	-2.90767097	2.93E-06	down
408	ALDH1A2	2.90757904	0.00083	up
409	FXYD3	-2.90386811	5.84E-10	down
410	C1orf115	-2.89675427	4.83E-10	down
411	LOC647954	-2.89129825	1.61E-10	down
412	MYO5B	-2.89008748	1.48E-12	down
413	RNASE1	-2.88660861	0.0011	down
414	HMGA1	-2.88549731	1.28E-07	down
415	SOCS2	2.88235323	7.88E-09	up
416	CHN1	2.87999253	4.29E-09	up
417	PFN2	2.87908726	1.79E-09	up
418	FBXL2	2.87802229	2.21E-11	up
419	ARMCX2	2.87722976	4.73E-08	up
420	AADAC	-2.87680038	6.92E-11	down
421	MT2A	-2.87530856	2.35E-05	down
422	SPARCL1	2.87167959	1.33E-08	up
423	IER3	-2.86758624	2.04E-05	down
424	NME7	2.86660189	6.38E-09	up
425	C9orf61	-2.86283073	1.91E-12	down
426	APM-1	-2.8622625	4.73E-11	down
427	RBP1	2.85397815	2.03E-08	up
428	FLJ10781	2.85249443	2.55E-11	up
429	PDZK3	2.85137965	1.15E-09	up
430	FCRLM1	-2.84098155	9.25E-09	down
431	COL9A2	-2.83973462	1.33E-09	down
432	CLCNKA	-2.82638689	3.32E-07	down
433	RGS4	2.82010249	1.35E-07	up
434	MYO10	-2.81977611	2.58E-07	down
435	ITM2C	2.81827103	9.02E-07	up
436	PDZK1IP1	-2.81161433	4.34E-10	down
437	C11orf9	-2.80649915	1.88E-13	down
438	SLPI	-2.79772827	2.12E-07	down
439	MYO5C	-2.79240229	7.67E-06	down
440	FHL2	2.79042366	4.30E-07	up
441	FLJ10159	2.78780532	1.68E-09	up
442	DCN	-2.78729617	0.000589	down
443	F2RL2	2.78647445	1.35E-10	up
444	DHRS9	-2.77939505	5.59E-08	down
445	C3orf54	2.778129	2.86E-07	up
446	RBPMS	2.77719043	4.58E-11	up
447	DNAJC12	2.77545156	6.01E-10	up
448	SPRY1	2.77465235	1.16E-06	up
449	NDRG1	-2.76939499	1.03E-08	down
450	UGT2B7	-2.76581679	2.26E-11	down
451	VAMP8	-2.76011626	3.56E-10	down
452	APOD	-2.75801223	0.000251	down
453	JUN	-2.75689226	1.30E-07	down
454	BAIAP2L1	-2.75581507	1.23E-05	down
455	CDCA7	-2.75566312	2.74E-08	down
456	BAIAP2L2	-2.75166206	1.34E-05	down
457	HSPA4L	2.75001365	2.49E-13	up
458	OCIAD2	-2.74934551	1.55E-08	down
459	SLC7A5	-2.74657821	4.82E-11	down
460	BHMT2	2.74475511	2.55E-07	up
461	ISLR	2.74410914	5.17E-06	up
462	GC	-2.74302766	3.93E-05	down
463	EMILIN1	2.74178401	4.24E-09	up
464	SGCD	2.7379702	1.66E-08	up
465	BCL11A	-2.73755314	7.68E-09	down
466	CEACAM5	-2.73711582	6.01E-07	down
467	F2R	2.73103663	8.60E-09	up
468	SERPINA1	-2.72653389	1.34E-05	down
469	RNASE4	-2.72559811	5.94E-07	down
470	ZNF703	2.71983154	5.19E-09	up
471	TNFRSF13B	-2.71574058	3.19E-11	down
472	CXXC5	-2.71450499	6.89E-12	down
473	DEFA5	-2.71297418	0.00786	down
474	CR2	-2.71050882	5.47E-07	down
475	TTC1	2.70064791	5.81E-12	up
476	ADH7	-2.70032381	8.97E-09	down
477	SGPP2	-2.69975405	0.00601	down
478	SEC15L2	-2.68982258	2.62E-06	down
479	CCL19	-2.68423448	7.47E-05	down
480	CYP4X1	-2.6813604	2.29E-05	down
481	TMEM55A	2.67626801	1.06E-10	up
482	KIAA1522	-2.674957	2.08E-09	down
483	CHN2	2.67480998	1.12E-06	up
484	CCDC48	2.67263444	1.19E-05	up
485	FLJ39155	2.67239232	7.05E-06	up
486	PRDM16	-2.66862793	1.27E-11	down
487	CIT	2.66617852	1.90E-06	up
488	CPA3	-2.65968243	2.94E-08	down
489	CXCL13	-2.6542436	6.34E-07	down
490	SMYD4	2.65377471	1.37E-09	up
491	PTGER4	-2.6529605	2.41E-07	down
492	HSPA12A	2.65063478	9.57E-08	up
493	GPR162	2.64665098	7.48E-09	up
494	CKM	-2.64642539	1.73E-07	down
495	DOK6	2.64467609	9.54E-06	up
496	GPR160	-2.64138707	5.08E-11	down
497	CXX1	2.63675804	1.88E-10	up
498	GDF10	2.63585813	8.41E-05	up
499	VPREB3	-2.6312842	7.71E-07	down
500	XPR1	2.63028309	6.28E-07	up
501	PRDM1	-2.62991304	3.11E-06	down
502	FA2H	-2.62988926	5.13E-13	down
503	TM4SF1	-2.62676715	1.25E-07	down
504	RASSF7	-2.62371396	6.84E-07	down
505	IRX2	-2.62045032	3.27E-11	down
506	FAT3	2.62019752	0.000104	up
507	PCDHB10	2.61849495	6.17E-09	up
508	HRASLS2	-2.61318203	9.14E-08	down
509	TFCP2L1	-2.6129236	3.92E-12	down
510	PFKM	2.61144359	2.61E-08	up
511	SELENBP1	-2.61069372	4.73E-06	down
512	ABCC4	2.61035401	8.87E-07	up
513	LMO2	2.60970304	1.26E-07	up
514	EPHA4	2.60947693	0.000241	up
515	EVA1	-2.60362918	0.000634	down
516	IL1B	-2.60277907	7.82E-08	down
517	SULT2A1	-2.58949398	2.36E-10	down
518	PROM1	2.58869528	1.71E-11	up
519	C6orf105	-2.58642392	1.01E-12	down
520	PIM2	-2.58458783	4.09E-06	down
521	PSD	2.58423043	1.42E-11	up
522	FJX1	2.58402138	1.42E-06	up
523	LDHD	-2.58178406	3.42E-11	down
524	WWC3	2.58031534	6.72E-12	up
525	CDC42EP2	2.57738674	5.08E-09	up
526	MST1	-2.57579087	1.28E-07	down
527	FLJ45803	-2.57522849	1.03E-11	down
528	GGT6	-2.57252033	7.42E-16	down
529	GCNT1	-2.57083139	3.00E-06	down
530	CALD1	2.56698072	1.59E-08	up
531	ITLN1	-2.55978965	4.45E-08	down
532	SH3RF2	-2.55909305	4.03E-11	down
533	FLJ20366	-2.55365649	1.39E-12	down
534	CTSH	-2.55183057	1.39E-10	down
535	TMPRSS3	-2.55117521	7.29E-11	down
536	FBP2	-2.54699938	6.73E-14	down
537	SLC9A4	-2.5465938	1.27E-13	down
538	OBSCN	2.5445299	0.00114	up
539	TRO	2.54059813	3.30E-08	up
540	SOX9	-2.53713041	6.75E-08	down
541	MAP1A	2.53707363	3.59E-06	up
542	ADA	-2.53633848	3.27E-06	down
543	LIME1	-2.53444253	2.17E-08	down
544	HABP2	-2.53225438	3.77E-11	down
545	PDK4	-2.53099178	1.91E-07	down
546	ERBB2	-2.52849436	1.08E-05	down
547	MAB21L2	2.52752863	0.0145	up
548	HOXB8	2.52678369	5.72E-05	up
549	PIM1	-2.52269645	7.74E-11	down
550	GPRASP2	2.520289	5.60E-12	up
551	ERN2	-2.51650958	1.20E-09	down
552	MST150	2.51358974	9.22E-13	up
553	NKIRAS1	2.50793914	5.41E-07	up
554	LRRC31	-2.50683898	7.78E-10	down
555	TUB	2.50628168	7.50E-12	up
556	C4BPB	-2.50480137	3.09E-12	down
557	LOC652102	-2.50127318	4.03E-08	down
558	EDG3	2.49854479	1.29E-07	up
559	NR4A2	-2.49800667	0.000119	down
560	LAX1	-2.49237791	2.08E-09	down
561	HRBL	2.49053578	1.14E-07	up
562	PLCG2	-2.48717222	1.59E-07	down
563	LPHN2	2.48380806	5.15E-08	up
564	OPLAH	-2.48326929	1.69E-08	down
565	R7BP	2.47482403	2.46E-06	up
566	LTB	-2.47126232	0.000226	down
567	TRIM6	2.46995997	4.67E-10	up
568	PMS2L1	-2.46864966	2.49E-05	down
569	DDR2	2.46851322	6.48E-06	up
570	ATF3	-2.46773628	9.38E-06	down
571	TTR	-2.46770643	1.37E-09	down
572	MMP24	-2.46740742	4.17E-07	down
573	JAZF1	2.46302644	1.37E-10	up
574	RORC	-2.4597989	2.23E-13	down
575	DFNA5	2.45601958	8.33E-09	up
576	CNTNAP2	2.45552342	0.000197	up
577	S100A10	-2.45253465	5.93E-05	down
578	CCL14	-2.45022246	4.19E-09	down
579	SCTR	-2.44895478	1.32E-10	down
580	TMEM45A	2.44823446	5.47E-06	up
581	S100A16	-2.44784727	2.37E-05	down
582	HOXB2	2.4472663	6.12E-10	up
583	MAP3K5	-2.44681241	5.86E-08	down
584	SORBS2	-2.44620419	7.46E-06	down
585	SOSTDC1	-2.44579473	9.37E-06	down
586	TSPO	-2.44563887	5.74E-07	down
587	HOXC6	2.44491435	0.00362	up
588	SH3MD4	2.44055173	9.28E-09	up
589	DUOX1	-2.4365081	1.26E-08	down
590	KCNQ1	-2.43445235	1.96E-11	down
591	CCR7	-2.42997422	1.21E-06	down
592	SLAMF6	-2.42995277	1.81E-06	down
593	UBE2J1	-2.42888756	3.43E-10	down
594	ANKRD29	-2.42735029	8.80E-10	down
595	CCL21	-2.4258744	8.79E-06	down
596	RASSF6	-2.42392006	1.69E-10	down
597	ACTG2	-2.42348667	0.000784	down
598	LOC57228	-2.42330951	2.38E-06	down
599	CDC42EP1	-2.4214986	2.39E-07	down
600	FUT3	-2.42067681	1.63E-09	down
601	PSD4	-2.42016706	2.61E-10	down
602	COL13A1	2.4181373	9.73E-06	up
603	MALL	-2.41726374	0.000425	down
604	TNFRSF19	2.41522531	5.61E-07	up
605	EFNA1	-2.41154177	0.000341	down
606	CYB5A	-2.40976922	1.20E-08	down
607	ADAM28	-2.4084777	6.79E-09	down
608	CASZ1	-2.40607335	6.89E-10	down
609	SVEP1	-2.4024619	5.61E-06	down
610	ZNF423	2.40168574	1.50E-10	up
611	KIAA1914	2.40132348	2.84E-10	up
612	RAC2	-2.39857765	2.89E-05	down
613	SLIT2	2.39707154	0.00426	up
614	NALP1	2.3957557	3.26E-07	up
615	SRPX2	2.39489398	1.67E-05	up
616	PSCDBP	-2.39432828	1.31E-07	down
617	HDGFRP3	2.39271465	1.00E-09	up
618	LOC401845	-2.39245796	1.29E-05	down
619	PTMS	2.39233367	1.09E-07	up
620	TSPAN13	-2.39137832	7.03E-07	down
621	TNFRSF7	-2.39112691	2.72E-08	down
622	MYOM1	-2.38980927	3.16E-09	down
623	XBP1	-2.38806126	9.89E-06	down
624	SLC7A8	-2.38638715	2.13E-06	down
625	LOC653063	2.38168219	0.000413	up
626	MYH10	2.38133468	1.12E-05	up
627	CST1	2.38110722	0.0468	up
628	DACT1	2.37932105	2.70E-06	up
629	CTSG	-2.37853969	1.78E-09	down
630	COL17A1	-2.37776767	5.28E-05	down
631	DES	-2.37316383	3.31E-13	down
632	CRMP1	2.37148067	0.000354	up
633	MPDZ	2.37073297	4.23E-08	up
634	SPON1	-2.36988094	0.000573	down
635	FAM107B	-2.36840293	1.35E-06	down
636	NAPRT1	-2.36786836	5.45E-06	down
637	PRKCD	-2.3670881	5.65E-09	down
638	RAPGEFL1	-2.36702248	6.76E-08	down
639	SCIN	-2.36113986	3.68E-09	down
640	FREM1	2.35984043	4.51E-05	up
641	DPT	2.35935374	0.0508	up
642	ELMO3	-2.35769618	2.06E-07	down
643	SCHIP1	2.35731283	6.07E-09	up
644	FBLN1	-2.35647022	0.00197	down
645	ECRG4	-2.35532362	0.000493	down
646	C14orf173	-2.35443774	9.13E-06	down
647	LOC346887	2.35198211	5.15E-10	up
648	FCRL2	-2.35147481	1.85E-09	down
649	CD52	-2.35124661	0.000198	down
650	HSPB6	2.34976019	2.23E-05	up
651	HPN	-2.3496194	1.77E-09	down
652	VILL	-2.34881444	3.64E-06	down
653	NAP1L5	2.34621752	1.17E-09	up
654	CKMT2	-2.34216275	0.000187	down
655	TPD52L1	-2.34211894	1.09E-05	down
656	HOXA4	2.34085628	3.06E-09	up
657	CENTA1	-2.33972054	7.79E-05	down
658	ATBF1	2.33927057	2.40E-08	up
659	HGD	-2.33088076	2.45E-10	down
660	KIAA0746	-2.33087043	6.74E-08	down
661	SERTAD4	2.33024342	2.27E-05	up
662	PROS1	2.3288861	1.56E-05	up
663	MTP18	-2.32700239	4.35E-07	down
664	NOSTRIN	-2.32530991	1.52E-06	down
665	PRRT2	2.32344865	2.89E-05	up
666	LOC286208	-2.32194673	1.95E-08	down
667	C6orf117	-2.31428161	7.06E-05	down
668	PXMP2	-2.31199507	2.28E-08	down
669	SGCE	2.31031108	3.03E-06	up
670	CSMD3	2.30513768	0.00341	up
671	KIAA0514	-2.30327599	9.33E-12	down
672	CTSL	2.30220596	3.37E-06	up
673	EPB41L4B	-2.30194376	6.27E-09	down
674	STEAP3	-2.30193639	1.39E-06	down
675	LBH	2.29967474	7.50E-06	up
676	PCDHA4	2.2992358	0.000161	up
677	C14orf73	-2.29756944	6.38E-09	down
678	FAIM3	-2.29681591	2.64E-05	down
679	DSC2	-2.29480085	0.000484	down
680	SPATA18	2.29424062	2.47E-08	up
681	DACH1	-2.28975668	5.21E-08	down
682	CBS	-2.28855773	4.46E-06	down
683	PPAP2C	-2.28757939	5.36E-08	down
684	SLC5A1	-2.28655949	3.49E-06	down
685	ABP1	-2.2850084	4.51E-05	down
686	ESM1	2.28426448	2.37E-09	up
687	ZC3H12A	-2.28259931	7.56E-08	down
688	C11orf70	2.28060551	0.000117	up
689	IQCA	2.28053331	4.44E-09	up
690	IFITM3	2.28048323	5.08E-09	up
691	CSPG4	2.27802123	0.000481	up
692	PPP1R16B	-2.27693888	1.85E-07	down
693	TMOD1	2.27597652	3.32E-06	up
694	AQP4	-2.27515385	1.45E-07	down
695	ACSS2	-2.27435781	3.22E-09	down
696	REEP2	2.27255975	7.01E-06	up
697	HMCN1	2.27245687	3.50E-07	up
698	CPEB1	2.27015862	1.43E-08	up
699	LRRN5	2.26918976	0.000104	up
700	CLIPR-59	2.26908711	5.25E-09	up
701	BLK	-2.26819927	1.85E-07	down
702	SHRM	-2.26738245	1.00E-04	down
703	WFDC1	-2.26692429	4.55E-13	down
704	FGF2	2.2660002	2.66E-07	up
705	KCNH2	2.26575762	6.82E-11	up
706	KCNMB1	-2.2646502	5.65E-05	down
707	DUSP1	-2.26346505	3.09E-05	down
708	TRIB3	2.26249132	5.81E-08	up
709	SLITRK3	2.26118573	0.000316	up
710	ADH1B	-2.25882211	9.58E-13	down
711	MFAP2	2.2587635	5.67E-08	up
712	IGSF3	-2.25769661	1.08E-05	down
713	RIS1	-2.2575391	1.47E-05	down
714	LGI2	2.25717514	6.35E-05	up
715	CCL20	-2.25541329	3.02E-06	down
716	ITIH3	2.25394698	0.000384	up
717	MMP9	-2.2516598	8.36E-05	down
718	STXBP2	-2.24808279	1.56E-05	down
719	AFAP1L2	2.24725328	4.78E-08	up
720	SMTN	2.24713127	2.61E-07	up
721	SPP1	2.24491845	0.000266	up
722	PKD1	2.24142354	4.57E-06	up
723	MFAP4	2.24089624	3.18E-06	up
724	MSRA	2.24009656	8.24E-06	up
725	TSPAN33	2.23687881	0.00536	up
726	SUSD2	-2.23617473	8.01E-07	down
727	LOC221091	2.23614522	2.57E-07	up
728	UNC5CL	-2.23482135	7.94E-08	down
729	SYTL1	-2.22956125	1.75E-11	down
730	MRFAP1	2.22894292	5.58E-10	up
731	CD48	-2.22829908	1.06E-05	down
732	EPN3	-2.22807304	1.39E-10	down
733	MMP7	-2.22778581	1.38E-05	down
734	JAG1	-2.22459321	9.15E-08	down
735	C4orf7	-2.22010738	2.72E-05	down
736	AMPD1	-2.21884114	2.19E-08	down
737	FNDC1	2.21732232	0.000478	up
738	STOX2	-2.21684903	1.34E-07	down
739	HLF	2.215805	8.23E-07	up
740	MRVI1	2.21545675	8.36E-05	up
741	MAP1B	2.21506584	2.40E-05	up
742	ADAMDEC1	-2.21401402	2.27E-06	down
743	C5orf13	2.21385311	7.20E-05	up
744	CDS1	-2.21378263	7.79E-05	down
745	C21orf34	2.21108982	6.35E-05	up
746	CD3D	-2.20882119	3.44E-06	down
747	ITGB7	-2.20760833	1.70E-08	down
748	LOC653506	-2.20726372	1.11E-06	down
749	CSPG2	2.20622973	8.10E-05	up
750	CDCP1	-2.20507057	2.28E-09	down
751	PLEK2	-2.20275438	1.53E-08	down
752	SH3GL2	-2.20173136	0.000262	down
753	C10orf107	2.20070462	5.18E-07	up
754	SNTB1	-2.19910482	3.16E-09	down
755	ARHGAP22	2.19635044	3.48E-09	up
756	BCL2	2.1956617	7.82E-06	up
757	EPAS1	-2.19499992	1.47E-08	down
758	OLFM1	-2.19241789	7.35E-06	down
759	C20orf46	-2.19184602	4.19E-09	down
760	ANXA2	-2.19048057	5.41E-06	down
761	KCTD14	-2.19002225	1.65E-06	down
762	DARC	-2.18737491	0.000116	down
763	RASGRP3	-2.18711438	5.80E-11	down
764	IL13RA2	2.18698469	0.00199	up
765	GVIN1	-2.18344191	6.50E-05	down
766	PCDHB17	2.18213832	4.03E-09	up
767	LAMA3	-2.17996262	8.23E-11	down
768	LOC124220	-2.17983038	1.72E-08	down
769	FLJ21438	-2.17944869	0.000117	down
770	C12orf36	-2.17741109	8.76E-10	down
771	ZNF447	2.17728882	4.40E-10	up
772	TXNDC5	-2.17707659	0.00153	down
773	PUNC	2.17639901	0.00511	up
774	SPINT1	-2.17411203	5.89E-12	down
775	CTGF	-2.17252811	0.00218	down
776	LOC401321	-2.17135985	1.25E-06	down
777	M-RIP	2.17009197	1.83E-07	up
778	TSPAN5	2.1687188	0.000202	up
779	CXCL2	-2.16655605	6.10E-06	down
780	S100A8	-2.16620884	0.000243	down
781	CCRK	2.1653719	2.16E-08	up
782	RAB26	-2.16519855	1.26E-06	down
783	INTU	2.16506814	3.66E-07	up
784	LGALS1	2.16477336	3.19E-09	up
785	TBC1D10C	-2.16396333	0.000176	down
786	POSTN	-2.16258925	0.0179	down
787	COMTD1	-2.16233178	6.38E-09	down
788	ANXA2P1	-2.15665855	7.54E-06	down
789	HBEGF	-2.1562455	1.11E-05	down
790	NBEAL2	-2.15562976	1.83E-07	down
791	MAPK10	2.15547893	4.18E-08	up
792	ZFHX4	2.15533079	1.21E-07	up
793	TNFSF4	2.15528982	4.46E-06	up
794	PLAC9	-2.15441864	4.60E-05	down
795	PCDHB12	2.15347467	5.35E-08	up
796	XCL1	2.15164857	0.000217	up
797	LTF	-2.15149555	1.44E-06	down
798	CARD10	-2.15041017	1.11E-06	down
799	ILK	2.15014318	1.72E-06	up
800	VCAM1	2.14993928	0.000296	up
801	HOXA2	2.14954834	1.89E-09	up
802	HSH2D	-2.14678173	8.58E-10	down
803	STX3A	-2.14660281	2.41E-05	down
804	CML2	-2.1444851	1.90E-06	down
805	C1orf78	2.14288734	1.06E-07	up
806	VAV3	-2.14145622	0.000566	down
807	ANPEP	-2.14144284	0.013	down
808	HS3ST3A1	2.13940394	0.0011	up
809	LRG1	-2.13843979	7.65E-11	down
810	MMP11	2.13794173	9.45E-05	up
811	CA11	2.13634174	1.96E-09	up
812	DOCK6	2.13612229	1.37E-06	up
813	ID1	-2.13294423	0.00541	down
814	PTPLA	-2.13253224	3.69E-08	down
815	ZNF533	-2.13147233	0.000248	down
816	CBLC	-2.12919955	1.47E-09	down
817	MYRIP	-2.12841041	1.04E-06	down
818	RAB3IP	-2.12803825	3.20E-09	down
819	DKFZP686A01247	2.12608034	1.75E-05	up
820	EPS8L1	-2.12527711	1.11E-08	down
821	MASK	-2.12515651	3.44E-10	down
822	SPAG6	2.12471601	7.03E-07	up
823	AZGP1	-2.12463134	1.18E-06	down
824	FOLR1	-2.12412829	2.23E-06	down
825	GABRP	-2.12267151	4.03E-09	down
826	S100A4	-2.1223606	8.93E-07	down
827	EXTL3	2.12018546	4.00E-08	up
828	FAM46A	-2.12017063	3.11E-06	down
829	DEFA6	-2.11973354	0.025	down
830	PRKAR2B	2.11426898	3.72E-10	up
831	PRR6	-2.11418969	1.84E-07	down
832	GLT8D2	2.11395339	9.68E-08	up
833	CAST	2.11389927	2.39E-07	up
834	ANXA3	2.11375874	8.86E-05	up
835	ADAMTSL2	2.11043404	0.0045	up
836	APOA1	-2.1082712	0.000852	down
837	TRIM74	-2.1081695	1.01E-07	down
838	GJA1	2.10716889	0.00436	up
839	PKIB	-2.10687324	4.19E-09	down
840	TPM3	-2.10323009	1.68E-09	down
841	LOC642724	-2.10276862	2.15E-08	down
842	FLJ39378	2.10179714	6.07E-07	up
843	PDE3A	2.10035043	8.57E-11	up
844	C3orf57	-2.09939327	3.10E-10	down
845	POM121	2.09929061	0.000703	up
846	NCALD	2.09908967	1.06E-05	up
847	E2F2	-2.09895522	5.49E-07	down
848	LATS2	2.09756469	1.73E-08	up
849	KCNJ2	2.0972848	3.61E-06	up
850	CYP2C9	-2.09526122	2.08E-09	down
851	PSTPIP1	2.09237519	0.00169	up
852	TMEM26	2.09215677	1.54E-08	up
853	CYP4V2	2.09130838	5.59E-08	up
854	C1orf178	-2.09099899	6.32E-14	down
855	EDG4	-2.08944854	2.10E-06	down
856	PEG10	2.08852975	0.000459	up
857	APIN	-2.0882516	4.01E-08	down
858	C6orf141	-2.08824825	1.51E-09	down
859	ETV5	2.08502956	1.14E-06	up
860	PPFIBP2	-2.08394181	9.51E-07	down
861	SHFM1	2.08254342	1.66E-05	up
862	ADAM15	-2.08133162	6.77E-09	down
863	RAB6B	2.07803765	1.10E-07	up
864	LOC646401	-2.0777652	3.05E-07	down
865	TNFSF11	-2.07734123	8.53E-08	down
866	PIK3C2G	-2.07670549	6.02E-11	down
867	RASAL1	-2.0740838	4.28E-10	down
868	ATP2A3	2.07309421	2.99E-05	up
869	DENND2D	-2.0701867	1.33E-11	down
870	CCND2	2.06971169	0.00174	up
871	PDIA5	-2.06816648	9.76E-09	down
872	AFAR3	-2.06634887	9.46E-07	down
873	EDARADD	-2.06571611	4.34E-11	down
874	MTAC2D1	-2.06303617	5.40E-05	down
875	BCAN	2.05884249	6.32E-07	up
876	STAT4	2.0543335	6.11E-05	up
877	DKK4	2.05356646	0.00313	up
878	RIC3	2.05304005	4.72E-07	up
879	SYDE1	2.0516064	2.33E-08	up
880	SIDT2	-2.05062095	1.24E-05	down
881	NUDT10	2.04836588	0.00206	up
882	CD37	-2.04815664	0.000672	down
883	JAM3	2.04710067	2.92E-07	up
884	AMPH	2.0446757	1.28E-07	up
885	SLC9A1	-2.04243388	1.91E-05	down
886	MMP12	-2.0413223	0.00601	down
887	LRP1B	2.04109505	3.83E-07	up
888	TCF2	-2.03826621	8.46E-12	down
889	PTPN13	2.03797438	5.33E-08	up
890	HES4	-2.03768785	4.07E-09	down
891	PHLDA3	2.03705497	1.97E-06	up
892	ALOX5	-2.0366605	8.33E-05	down
893	OASL	-2.03462996	7.97E-06	down
894	GUCY1B3	2.03447326	1.88E-07	up
895	BBX	2.03439176	9.19E-06	up
896	LOC653108	-2.03381911	3.41E-11	down
897	FIGNL1	2.03094524	0.000199	up
898	CPE	2.0305459	0.00118	up
899	SDCCAG33	2.03011369	9.45E-06	up
900	GARNL4	-2.02876317	2.74E-06	down
901	SORBS1	-2.02853777	0.000691	down
902	PHACTR2	2.02767404	0.00167	up
903	SKAP2	2.0276033	5.49E-06	up
904	NGFRAP1	2.0270363	4.07E-05	up
905	TSPAN15	-2.02385708	5.94E-09	down
906	NEK6	2.02099635	6.00E-05	up
907	EXOC7	2.0182468	6.43E-06	up
908	MAMDC2	2.01499255	0.0138	up
909	WWC1	-2.01432413	0.000218	down
910	ISL1	-2.01394266	0.0272	down
911	NUDT11	2.01387504	4.46E-08	up
912	GPR37	2.01312782	0.000427	up
913	PLD3	2.01290572	2.00E-05	up
914	PCK2	-2.01260525	4.89E-05	down
915	GYPC	2.01204201	1.03E-07	up
916	RGS1	-2.01159539	0.00246	down
917	ARHGEF16	-2.01068186	1.94E-08	down
918	TMEM54	-2.00679167	6.80E-05	down
919	DEPDC6	-2.00624629	3.49E-06	down
920	NBEA	2.00606672	1.94E-05	up
921	IGFBP2	-2.00493222	0.0186	down
922	FAM102A	-2.0032691	6.94E-06	down
923	PTPRH	-2.00298004	5.80E-09	down
924	ABCA3	2.00021514	7.58E-06	up
